# Supplementary material for: Diversification of gene content in the Mycobacterium tuberculosis complex is determined by phylogenetic and ecological signatures
Source: Microbiol Spectr. 2024 Jan 17;12(2):e02289-23. doi: 10.1128/spectrum.02289-23 (PMC10871547; doi:10.1128/spectrum.02289-23)
Supplement: Table S1 — Genome dataset. [file spectrum.02289-23-s0003.xlsx]

## Sheet: Sheet1
Silva-Pereira, et al. Diversification of gene content in the Mycobacterium tuberculosis complex is determined by phylogenetic and ecological signatures.
Table S1. Genome dataset.
															Busco Results
Organism Name		Organism Infraspecific Names Strain	Assembly Accession	Sequencing plataform	Reference	Annotation Name	Assembly Stats Total Sequence Length	Assembly Level	Assembly Submission Date	Assembly Stats Contig N50	Assembly Submitter	Assembly BioProject Lineage Accession	Assembly BioSample Accession	Annotation Count Gene Total	Complete	Fragmented	Missing
Mycobacterium tuberculosis	L2	SCAID 187.0	GCF_001275565.2	Illumina	Ilin et al., 2015	NCBI Prokaryotic Genome Annotation Pipeline (PGAP)	4411829	Complete Genome	2016-08-12	4411829	Scientific Center for Anti-infectious Drugs (SCAID)	PRJNA291131	SAMN03921880	4135	-	-	-
Mycobacterium tuberculosis	L4	SIT745/EAI1-MYS	GCF_001597645.2	Illumina MiSeq (Illumina, Inc., USA)	Suraiya S et al., 2016	NCBI Prokaryotic Genome Annotation Pipeline (PGAP)	4414742	Complete Genome	2019-12-11	4414742	Universiti Sains Malaysia	PRJNA312026	SAMN04492771	4149	-	-	-
Mycobacterium tuberculosis	L2	SCAID 320.0	GCF_001702435.1	Illumina	Ilin et al., 2015	NCBI Prokaryotic Genome Annotation Pipeline (PGAP)	4406628	Complete Genome	2016-08-10	4406628	Scientific Center for Anti-infectious Drugs (SCAID)	PRJNA335538	SAMN05447655	4139	-	-	-
Mycobacterium tuberculosis	L2	SCAID 252.0	GCF_001708265.1	Illumina HiSeq2000	Ilin et al., 2015	NCBI Prokaryotic Genome Annotation Pipeline (PGAP)	4439387	Complete Genome	2016-08-19	4439387	Scientific Center for Anti-infectious Drugs (SCAID)	PRJNA335537	SAMN05447658	4154	-	-	-
Mycobacterium tuberculosis	L4	I0004241-1	GCF_001895765.1	Illumina HiSeq	CETR, HSPH, Megan Murray, 2016	NCBI Prokaryotic Genome Annotation Pipeline (PGAP)	4386132	Complete Genome	2016-12-09	4386132	CETR, HSPH, Megan Murray, director	PRJNA343736	SAMN06010135	4123	-	-	-
Mycobacterium tuberculosis	L4	M0018684-2	GCF_001895785.1	Illumina HiSeq	CETR, HSPH, Megan Murray, 2016	NCBI Prokaryotic Genome Annotation Pipeline (PGAP)	4359825	Complete Genome	2016-12-09	4359825	CETR, HSPH, Megan Murray, director	PRJNA343736	SAMN06010493	4106	-	-	-
Mycobacterium tuberculosis	L4	I0004000-1	GCF_001895805.1	Illumina HiSeq	CETR, HSPH, Megan Murray, 2016	NCBI Prokaryotic Genome Annotation Pipeline (PGAP)	4365724	Complete Genome	2016-12-09	4365724	CETR, HSPH, Megan Murray, director	PRJNA343736	SAMN06010122	4111	-	-	-
Mycobacterium tuberculosis	L4	I0002801-4	GCF_001895825.1	Illumina HiSeq	CETR, HSPH, Megan Murray, 2016	NCBI Prokaryotic Genome Annotation Pipeline (PGAP)	4376067	Complete Genome	2016-12-09	4376067	CETR, HSPH, Megan Murray, director	PRJNA343736	SAMN06010171	4125	-	-	-
Mycobacterium tuberculosis	L4	I0002353-6	GCF_001895845.1	Illumina HiSeq	CETR, HSPH, Megan Murray, 2016	NCBI Prokaryotic Genome Annotation Pipeline (PGAP)	4385578	Complete Genome	2016-12-09	4385578	CETR, HSPH, Megan Murray, director	PRJNA343736	SAMN06010490	4122	-	-	-
Mycobacterium tuberculosis	L4	M0002959-6	GCF_001895865.1	Illumina HiSeq	CETR, HSPH, Megan Murray, 2016	NCBI Prokaryotic Genome Annotation Pipeline (PGAP)	4386447	Complete Genome	2016-12-09	4386447	CETR, HSPH, Megan Murray, director	PRJNA343736	SAMN06010343	4121	-	-	-
Mycobacterium tuberculosis	L4	DK9897	GCF_001922485.1	Illumina MiSeq	Clemmensen et al., 2017	NCBI Prokaryotic Genome Annotation Pipeline (PGAP)	4411511	Complete Genome	2016-12-27	4411511	Statens Serum Institut	PRJNA357378	SAMN06141171	4144	-	-	-
Mycobacterium tuberculosis	L4	CSV4519	GCF_002446875.1	Illumina HiSeq2000	Universidad Peruana Cayetano Heredia, 2017	NCBI Prokaryotic Genome Annotation Pipeline (PGAP)	4411288	Complete Genome	2017-10-05	4411288	Universidad Peruana Cayetano Heredia	PRJNA407834	SAMN07664823	4141	-	-	-
Mycobacterium tuberculosis	L4	CSV4644	GCF_002446895.1	Illumina HiSeq2000	Universidad Peruana Cayetano Heredia, 2017	NCBI Prokaryotic Genome Annotation Pipeline (PGAP)	4411271	Complete Genome	2017-10-05	4411271	Universidad Peruana Cayetano Heredia	PRJNA407834	SAMN07664824	4144	-	-	-
Mycobacterium tuberculosis	L4	CSV5769	GCF_002446915.1	Illumina HiSeq2000	Universidad Peruana Cayetano Heredia, 2017	NCBI Prokaryotic Genome Annotation Pipeline (PGAP)	4411312	Complete Genome	2017-10-05	4411312	Universidad Peruana Cayetano Heredia	PRJNA407834	SAMN07664825	4144	-	-	-
Mycobacterium tuberculosis	L4	CSV10399	GCF_002446935.1	Illumina HiSeq2000	Universidad Peruana Cayetano Heredia, 2017	NCBI Prokaryotic Genome Annotation Pipeline (PGAP)	4411180	Complete Genome	2017-10-05	4411180	Universidad Peruana Cayetano Heredia	PRJNA407834	SAMN07664826	4141	-	-	-
Mycobacterium tuberculosis	L4	CSV11678	GCF_002446955.1	Illumina HiSeq2000	Universidad Peruana Cayetano Heredia, 2017	NCBI Prokaryotic Genome Annotation Pipeline (PGAP)	4411382	Complete Genome	2017-10-05	4411382	Universidad Peruana Cayetano Heredia	PRJNA407834	SAMN07664827	4143	-	-	-
Mycobacterium tuberculosis	L4	LE486	GCF_002446975.1	Illumina HiSeq2000	Universidad Peruana Cayetano Heredia, 2017	NCBI Prokaryotic Genome Annotation Pipeline (PGAP)	4411180	Complete Genome	2017-10-05	4411180	Universidad Peruana Cayetano Heredia	PRJNA407834	SAMN07664828	4143	-	-	-
Mycobacterium tuberculosis	L4	LE492	GCF_002446995.1	Illumina HiSeq2000	Universidad Peruana Cayetano Heredia, 2017	NCBI Prokaryotic Genome Annotation Pipeline (PGAP)	4411208	Complete Genome	2017-10-05	4411208	Universidad Peruana Cayetano Heredia	PRJNA407834	SAMN07664829	4143	-	-	-
Mycobacterium tuberculosis	L4	LN180	GCF_002447015.1	Illumina HiSeq2000	Universidad Peruana Cayetano Heredia, 2017	NCBI Prokaryotic Genome Annotation Pipeline (PGAP)	4411436	Complete Genome	2017-10-05	4411436	Universidad Peruana Cayetano Heredia	PRJNA407834	SAMN07664830	4147	-	-	-
Mycobacterium tuberculosis	L4	LN2358	GCF_002447035.1	Illumina HiSeq2000	Universidad Peruana Cayetano Heredia, 2017	NCBI Prokaryotic Genome Annotation Pipeline (PGAP)	4411353	Complete Genome	2017-10-05	4411353	Universidad Peruana Cayetano Heredia	PRJNA407834	SAMN07664831	4146	-	-	-
Mycobacterium tuberculosis	L4	LN3756	GCF_002447055.1	Illumina HiSeq2000	Universidad Peruana Cayetano Heredia, 2017	NCBI Prokaryotic Genome Annotation Pipeline (PGAP)	4411315	Complete Genome	2017-10-05	4411315	Universidad Peruana Cayetano Heredia	PRJNA407834	SAMN07664832	4149	-	-	-
Mycobacterium tuberculosis	L4	MDRDM260	GCF_002447075.1	Illumina HiSeq2000	Universidad Peruana Cayetano Heredia, 2017	NCBI Prokaryotic Genome Annotation Pipeline (PGAP)	4411280	Complete Genome	2017-10-05	4411280	Universidad Peruana Cayetano Heredia	PRJNA407834	SAMN07664833	4146	-	-	-
Mycobacterium tuberculosis	L4	MDRDM627	GCF_002447095.1	Illumina HiSeq2000	Universidad Peruana Cayetano Heredia, 2017	NCBI Prokaryotic Genome Annotation Pipeline (PGAP)	4411215	Complete Genome	2017-10-05	4411215	Universidad Peruana Cayetano Heredia	PRJNA407834	SAMN07664834	4144	-	-	-
Mycobacterium tuberculosis	L4	MDRDM1098	GCF_002447115.1	Illumina HiSeq2000	Universidad Peruana Cayetano Heredia, 2017	NCBI Prokaryotic Genome Annotation Pipeline (PGAP)	4411148	Complete Genome	2017-10-05	4411148	Universidad Peruana Cayetano Heredia	PRJNA407834	SAMN07664835	4145	-	-	-
Mycobacterium tuberculosis	L2	MDRMA2491	GCF_002447135.1	Illumina HiSeq2000	Sheen et al., 2017	NCBI Prokaryotic Genome Annotation Pipeline (PGAP)	4411121	Complete Genome	2017-10-05	4411121	Universidad Peruana Cayetano Heredia	PRJNA407834	SAMN07664836	4141	-	-	-
Mycobacterium tuberculosis	L4	ME1473	GCF_002447155.1	Illumina HiSeq2000	Universidad Peruana Cayetano Heredia, 2017	NCBI Prokaryotic Genome Annotation Pipeline (PGAP)	4411217	Complete Genome	2017-10-05	4411217	Universidad Peruana Cayetano Heredia	PRJNA407834	SAMN07664837	4145	-	-	-
Mycobacterium tuberculosis	L4	TBDM425	GCF_002447175.1	Illumina HiSeq2000	Universidad Peruana Cayetano Heredia, 2017	NCBI Prokaryotic Genome Annotation Pipeline (PGAP)	4411143	Complete Genome	2017-10-05	4411143	Universidad Peruana Cayetano Heredia	PRJNA407834	SAMN07664838	4142	-	-	-
Mycobacterium tuberculosis	L4	TBV5000	GCF_002447195.1	Illumina HiSeq2000	Universidad Peruana Cayetano Heredia, 2017	NCBI Prokaryotic Genome Annotation Pipeline (PGAP)	4411318	Complete Genome	2017-10-05	4411318	Universidad Peruana Cayetano Heredia	PRJNA407834	SAMN07664839	4146	-	-	-
Mycobacterium tuberculosis	L4	TBV5362	GCF_002447215.1	Illumina HiSeq2000	Universidad Peruana Cayetano Heredia, 2017	NCBI Prokaryotic Genome Annotation Pipeline (PGAP)	4411331	Complete Genome	2017-10-05	4411331	Universidad Peruana Cayetano Heredia	PRJNA407834	SAMN07664840	4144	-	-	-
Mycobacterium tuberculosis	L4	TBV5365	GCF_002447235.1	Illumina HiSeq2000	Universidad Peruana Cayetano Heredia, 2017	NCBI Prokaryotic Genome Annotation Pipeline (PGAP)	4411398	Complete Genome	2017-10-05	4411398	Universidad Peruana Cayetano Heredia	PRJNA407834	SAMN07664841	4144	-	-	-
Mycobacterium tuberculosis	L4	SLM036	GCF_002447255.1	Illumina HiSeq2000	Universidad Peruana Cayetano Heredia, 2017	NCBI Prokaryotic Genome Annotation Pipeline (PGAP)	4411342	Complete Genome	2017-10-05	4411342	Universidad Peruana Cayetano Heredia	PRJNA407834	SAMN07664842	4145	-	-	-
Mycobacterium tuberculosis	L4	SLM040	GCF_002447275.1	Illumina HiSeq2000	Universidad Peruana Cayetano Heredia, 2017	NCBI Prokaryotic Genome Annotation Pipeline (PGAP)	4411408	Complete Genome	2017-10-05	4411408	Universidad Peruana Cayetano Heredia	PRJNA407834	SAMN07664843	4143	-	-	-
Mycobacterium tuberculosis	L4	SLM056	GCF_002447295.1	Illumina HiSeq2000	Universidad Peruana Cayetano Heredia, 2017	NCBI Prokaryotic Genome Annotation Pipeline (PGAP)	4411306	Complete Genome	2017-10-05	4411306	Universidad Peruana Cayetano Heredia	PRJNA407834	SAMN07664844	4146	-	-	-
Mycobacterium tuberculosis	L2	SLM060	GCF_002447315.1	Illumina	Sheen et al., 2017	NCBI Prokaryotic Genome Annotation Pipeline (PGAP)	4411134	Complete Genome	2017-10-05	4411134	Universidad Peruana Cayetano Heredia	PRJNA407834	SAMN07664845	4140	-	-	-
Mycobacterium tuberculosis	L4	SLM063	GCF_002447335.1	Illumina HiSeq2000	Universidad Peruana Cayetano Heredia, 2017	NCBI Prokaryotic Genome Annotation Pipeline (PGAP)	4411337	Complete Genome	2017-10-05	4411337	Universidad Peruana Cayetano Heredia	PRJNA407834	SAMN07664846	4149	-	-	-
Mycobacterium tuberculosis	L4	SLM088	GCF_002447355.1	Illumina HiSeq2000	Universidad Peruana Cayetano Heredia, 2017	NCBI Prokaryotic Genome Annotation Pipeline (PGAP)	4411385	Complete Genome	2017-10-05	4411385	Universidad Peruana Cayetano Heredia	PRJNA407834	SAMN07664847	4149	-	-	-
Mycobacterium tuberculosis	L4	SLM100	GCF_002447375.1	Illumina HiSeq2000	Universidad Peruana Cayetano Heredia, 2017	NCBI Prokaryotic Genome Annotation Pipeline (PGAP)	4411394	Complete Genome	2017-10-05	4411394	Universidad Peruana Cayetano Heredia	PRJNA407834	SAMN07664848	4146	-	-	-
Mycobacterium tuberculosis	L2	CSV383	GCF_002447395.1	Illumina HiSeq2000	Universidad Peruana Cayetano Heredia, 2017	NCBI Prokaryotic Genome Annotation Pipeline (PGAP)	4411115	Complete Genome	2017-10-05	4411115	Universidad Peruana Cayetano Heredia	PRJNA407834	SAMN07664849	4143	-	-	-
Mycobacterium tuberculosis	L4	CSV3611	GCF_002447415.1	Illumina HiSeq2000	Universidad Peruana Cayetano Heredia, 2017	NCBI Prokaryotic Genome Annotation Pipeline (PGAP)	4411439	Complete Genome	2017-10-05	4411439	Universidad Peruana Cayetano Heredia	PRJNA407834	SAMN07664850	4149	-	-	-
Mycobacterium tuberculosis	L4	CSV9577	GCF_002447435.1	Illumina HiSeq2000	Universidad Peruana Cayetano Heredia, 2017	NCBI Prokaryotic Genome Annotation Pipeline (PGAP)	4411230	Complete Genome	2017-10-05	4411230	Universidad Peruana Cayetano Heredia	PRJNA407834	SAMN07664851	4148	-	-	-
Mycobacterium tuberculosis	L4	LE13	GCF_002447455.1	Illumina HiSeq2000	Universidad Peruana Cayetano Heredia, 2017	NCBI Prokaryotic Genome Annotation Pipeline (PGAP)	4411412	Complete Genome	2017-10-05	4411412	Universidad Peruana Cayetano Heredia	PRJNA407834	SAMN07664852	4144	-	-	-
Mycobacterium tuberculosis	L4	LE63	GCF_002447475.1	Illumina HiSeq2000	Universidad Peruana Cayetano Heredia, 2017	NCBI Prokaryotic Genome Annotation Pipeline (PGAP)	4411415	Complete Genome	2017-10-05	4411415	Universidad Peruana Cayetano Heredia	PRJNA407834	SAMN07664853	4146	-	-	-
Mycobacterium tuberculosis	L4	LE76	GCF_002447495.1	Illumina HiSeq2000	Universidad Peruana Cayetano Heredia, 2017	NCBI Prokaryotic Genome Annotation Pipeline (PGAP)	4411211	Complete Genome	2017-10-05	4411211	Universidad Peruana Cayetano Heredia	PRJNA407834	SAMN07664854	4143	-	-	-
Mycobacterium tuberculosis	L4	LE79	GCF_002447515.1	Illumina HiSeq2000	Universidad Peruana Cayetano Heredia, 2017	NCBI Prokaryotic Genome Annotation Pipeline (PGAP)	4411475	Complete Genome	2017-10-05	4411475	Universidad Peruana Cayetano Heredia	PRJNA407834	SAMN07664855	4143	-	-	-
Mycobacterium tuberculosis	L4	LE103	GCF_002447535.1	Illumina HiSeq2000	Universidad Peruana Cayetano Heredia, 2017	NCBI Prokaryotic Genome Annotation Pipeline (PGAP)	4411243	Complete Genome	2017-10-05	4411243	Universidad Peruana Cayetano Heredia	PRJNA407834	SAMN07664856	4146	-	-	-
Mycobacterium tuberculosis	L4	LE371	GCF_002447555.1	Illumina HiSeq2000	Universidad Peruana Cayetano Heredia, 2017	NCBI Prokaryotic Genome Annotation Pipeline (PGAP)	4411137	Complete Genome	2017-10-05	4411137	Universidad Peruana Cayetano Heredia	PRJNA407834	SAMN07664857	4149	-	-	-
Mycobacterium tuberculosis	L4	LE410	GCF_002447575.1	Illumina HiSeq2000	Universidad Peruana Cayetano Heredia, 2017	NCBI Prokaryotic Genome Annotation Pipeline (PGAP)	4411365	Complete Genome	2017-10-05	4411365	Universidad Peruana Cayetano Heredia	PRJNA407834	SAMN07664858	4148	-	-	-
Mycobacterium tuberculosis	L2	LN55	GCF_002447595.1	Illumina HiSeq2000	Universidad Peruana Cayetano Heredia, 2017	NCBI Prokaryotic Genome Annotation Pipeline (PGAP)	4411186	Complete Genome	2017-10-05	4411186	Universidad Peruana Cayetano Heredia	PRJNA407834	SAMN07664859	4140	-	-	-
Mycobacterium tuberculosis	L4	LN317	GCF_002447615.1	Illumina HiSeq2000	Universidad Peruana Cayetano Heredia, 2017	NCBI Prokaryotic Genome Annotation Pipeline (PGAP)	4411340	Complete Genome	2017-10-05	4411340	Universidad Peruana Cayetano Heredia	PRJNA407834	SAMN07664860	4140	-	-	-
Mycobacterium tuberculosis	L4	LN763	GCF_002447635.1	Illumina HiSeq2000	Universidad Peruana Cayetano Heredia, 2017	NCBI Prokaryotic Genome Annotation Pipeline (PGAP)	4411321	Complete Genome	2017-10-05	4411321	Universidad Peruana Cayetano Heredia	PRJNA407834	SAMN07664861	4147	-	-	-
Mycobacterium tuberculosis	L4	LN2978	GCF_002447655.1	Illumina HiSeq2000	Universidad Peruana Cayetano Heredia, 2017	NCBI Prokaryotic Genome Annotation Pipeline (PGAP)	4411331	Complete Genome	2017-10-05	4411331	Universidad Peruana Cayetano Heredia	PRJNA407834	SAMN07664862	4148	-	-	-
Mycobacterium tuberculosis	L4	LN3584	GCF_002447675.1	Illumina HiSeq2000	Universidad Peruana Cayetano Heredia, 2017	NCBI Prokaryotic Genome Annotation Pipeline (PGAP)	4411326	Complete Genome	2017-10-05	4411326	Universidad Peruana Cayetano Heredia	PRJNA407834	SAMN07664863	4146	-	-	-
Mycobacterium tuberculosis	L4	LN3588	GCF_002447695.1	Illumina HiSeq2000	Universidad Peruana Cayetano Heredia, 2017	NCBI Prokaryotic Genome Annotation Pipeline (PGAP)	4411379	Complete Genome	2017-10-05	4411379	Universidad Peruana Cayetano Heredia	PRJNA407834	SAMN07664864	4145	-	-	-
Mycobacterium tuberculosis	L4	LN3589	GCF_002447715.1	Illumina HiSeq2000	Universidad Peruana Cayetano Heredia, 2017	NCBI Prokaryotic Genome Annotation Pipeline (PGAP)	4411392	Complete Genome	2017-10-05	4411392	Universidad Peruana Cayetano Heredia	PRJNA407834	SAMN07664865	4145	-	-	-
Mycobacterium tuberculosis	L4	LN3668	GCF_002447735.1	Illumina HiSeq2000	Universidad Peruana Cayetano Heredia, 2017	NCBI Prokaryotic Genome Annotation Pipeline (PGAP)	4411494	Complete Genome	2017-10-05	4411494	Universidad Peruana Cayetano Heredia	PRJNA407834	SAMN07664866	4145	-	-	-
Mycobacterium tuberculosis	L4	LN3672	GCF_002447755.1	Illumina HiSeq2000	Universidad Peruana Cayetano Heredia, 2017	NCBI Prokaryotic Genome Annotation Pipeline (PGAP)	4411335	Complete Genome	2017-10-05	4411335	Universidad Peruana Cayetano Heredia	PRJNA407834	SAMN07664867	4145	-	-	-
Mycobacterium tuberculosis	L4	LN3695	GCF_002447775.1	Illumina HiSeq2000	Universidad Peruana Cayetano Heredia, 2017	NCBI Prokaryotic Genome Annotation Pipeline (PGAP)	4411449	Complete Genome	2017-10-05	4411449	Universidad Peruana Cayetano Heredia	PRJNA407834	SAMN07664868	4142	-	-	-
Mycobacterium tuberculosis	L4	LN1100	GCF_002447795.1	Illumina HiSeq2000	Universidad Peruana Cayetano Heredia, 2017	NCBI Prokaryotic Genome Annotation Pipeline (PGAP)	4411392	Complete Genome	2017-10-05	4411392	Universidad Peruana Cayetano Heredia	PRJNA407834	SAMN07664869	4145	-	-	-
Mycobacterium tuberculosis	L4	LN1856	GCF_002447815.1	Illumina HiSeq2000	Universidad Peruana Cayetano Heredia, 2017	NCBI Prokaryotic Genome Annotation Pipeline (PGAP)	4411299	Complete Genome	2017-10-05	4411299	Universidad Peruana Cayetano Heredia	PRJNA407834	SAMN07664870	4145	-	-	-
Mycobacterium tuberculosis	L4	LN2900	GCF_002447835.1	Illumina HiSeq2000	Universidad Peruana Cayetano Heredia, 2017	NCBI Prokaryotic Genome Annotation Pipeline (PGAP)	4411327	Complete Genome	2017-10-05	4411327	Universidad Peruana Cayetano Heredia	PRJNA407834	SAMN07664871	4144	-	-	-
Mycobacterium tuberculosis	L4	MDRDM827	GCF_002447855.1	Illumina HiSeq2000	Universidad Peruana Cayetano Heredia, 2017	NCBI Prokaryotic Genome Annotation Pipeline (PGAP)	4411315	Complete Genome	2017-10-05	4411315	Universidad Peruana Cayetano Heredia	PRJNA407834	SAMN07664872	4145	-	-	-
Mycobacterium tuberculosis	L4	MDRMA203	GCF_002447875.1	Illumina HiSeq2000	Universidad Peruana Cayetano Heredia, 2017	NCBI Prokaryotic Genome Annotation Pipeline (PGAP)	4411290	Complete Genome	2017-10-05	4411290	Universidad Peruana Cayetano Heredia	PRJNA407834	SAMN07664873	4142	-	-	-
Mycobacterium tuberculosis	L4	MDRMA701	GCF_002447895.1	Illumina HiSeq2000	Universidad Peruana Cayetano Heredia, 2017	NCBI Prokaryotic Genome Annotation Pipeline (PGAP)	4411338	Complete Genome	2017-10-05	4411338	Universidad Peruana Cayetano Heredia	PRJNA407834	SAMN07664874	4144	-	-	-
Mycobacterium tuberculosis	L4	MDRMA863	GCF_002447915.1	Illumina HiSeq2000	Universidad Peruana Cayetano Heredia, 2017	NCBI Prokaryotic Genome Annotation Pipeline (PGAP)	4411432	Complete Genome	2017-10-05	4411432	Universidad Peruana Cayetano Heredia	PRJNA407834	SAMN07664875	4147	-	-	-
Mycobacterium tuberculosis	L2	MDRMA1565	GCF_002447935.1	Illumina HiSeq2000	Universidad Peruana Cayetano Heredia, 2017	NCBI Prokaryotic Genome Annotation Pipeline (PGAP)	4411159	Complete Genome	2017-10-05	4411159	Universidad Peruana Cayetano Heredia	PRJNA407834	SAMN07664876	4143	-	-	-
Mycobacterium tuberculosis	L4	MDRMA2019	GCF_002447955.1	Illumina HiSeq2000	Universidad Peruana Cayetano Heredia, 2017	NCBI Prokaryotic Genome Annotation Pipeline (PGAP)	4411229	Complete Genome	2017-10-05	4411229	Universidad Peruana Cayetano Heredia	PRJNA407834	SAMN07664877	4144	-	-	-
Mycobacterium tuberculosis	L4	MDRMA2082	GCF_002447975.1	Illumina HiSeq2000	Universidad Peruana Cayetano Heredia, 2017	NCBI Prokaryotic Genome Annotation Pipeline (PGAP)	4411479	Complete Genome	2017-10-05	4411479	Universidad Peruana Cayetano Heredia	PRJNA407834	SAMN07664878	4145	-	-	-
Mycobacterium tuberculosis	L4	MDRMA2260	GCF_002447995.1	Illumina HiSeq2000	Universidad Peruana Cayetano Heredia, 2017	NCBI Prokaryotic Genome Annotation Pipeline (PGAP)	4411352	Complete Genome	2017-10-05	4411352	Universidad Peruana Cayetano Heredia	PRJNA407834	SAMN07664879	4143	-	-	-
Mycobacterium tuberculosis	L4	MDRMA2441	GCF_002448015.1	Illumina HiSeq2000	Universidad Peruana Cayetano Heredia, 2017	NCBI Prokaryotic Genome Annotation Pipeline (PGAP)	4411454	Complete Genome	2017-10-05	4411454	Universidad Peruana Cayetano Heredia	PRJNA407834	SAMN07664880	4149	-	-	-
Mycobacterium tuberculosis	L4	TBDM1506	GCF_002448035.1	Illumina HiSeq2000	Universidad Peruana Cayetano Heredia, 2017	NCBI Prokaryotic Genome Annotation Pipeline (PGAP)	4411157	Complete Genome	2017-10-05	4411157	Universidad Peruana Cayetano Heredia	PRJNA407834	SAMN07664881	4142	-	-	-
Mycobacterium tuberculosis	L4	TBDM2189	GCF_002448055.1	Illumina HiSeq2000	Universidad Peruana Cayetano Heredia, 2017	NCBI Prokaryotic Genome Annotation Pipeline (PGAP)	4411316	Complete Genome	2017-10-05	4411316	Universidad Peruana Cayetano Heredia	PRJNA407834	SAMN07664882	4145	-	-	-
Mycobacterium tuberculosis	L4	TBDM2444	GCF_002448075.1	Illumina HiSeq2000	Universidad Peruana Cayetano Heredia, 2017	NCBI Prokaryotic Genome Annotation Pipeline (PGAP)	4411284	Complete Genome	2017-10-05	4411284	Universidad Peruana Cayetano Heredia	PRJNA407834	SAMN07664883	4142	-	-	-
Mycobacterium tuberculosis	L4	TBDM2487	GCF_002448095.1	Illumina HiSeq2000	Universidad Peruana Cayetano Heredia, 2017	NCBI Prokaryotic Genome Annotation Pipeline (PGAP)	4411314	Complete Genome	2017-10-05	4411314	Universidad Peruana Cayetano Heredia	PRJNA407834	SAMN07664884	4148	-	-	-
Mycobacterium tuberculosis	L4	TBDM2489	GCF_002448115.1	Illumina HiSeq2000	Universidad Peruana Cayetano Heredia, 2017	NCBI Prokaryotic Genome Annotation Pipeline (PGAP)	4411369	Complete Genome	2017-10-05	4411369	Universidad Peruana Cayetano Heredia	PRJNA407834	SAMN07664885	4146	-	-	-
Mycobacterium tuberculosis	L4	TBDM2699	GCF_002448135.1	Illumina HiSeq2000	Universidad Peruana Cayetano Heredia, 2017	NCBI Prokaryotic Genome Annotation Pipeline (PGAP)	4411457	Complete Genome	2017-10-05	4411457	Universidad Peruana Cayetano Heredia	PRJNA407834	SAMN07664886	4143	-	-	-
Mycobacterium tuberculosis	L4	TBDM2717	GCF_002448155.1	Illumina HiSeq2000	Universidad Peruana Cayetano Heredia, 2017	NCBI Prokaryotic Genome Annotation Pipeline (PGAP)	4411442	Complete Genome	2017-10-05	4411442	Universidad Peruana Cayetano Heredia	PRJNA407834	SAMN07664887	4144	-	-	-
Mycobacterium tuberculosis	L4	TBV4766	GCF_002448175.1	Illumina HiSeq2000	Universidad Peruana Cayetano Heredia, 2017	NCBI Prokaryotic Genome Annotation Pipeline (PGAP)	4411310	Complete Genome	2017-10-05	4411310	Universidad Peruana Cayetano Heredia	PRJNA407834	SAMN07664888	4145	-	-	-
Mycobacterium tuberculosis	L2	TBV4768	GCF_002448195.1	Illumina HiSeq2000	Universidad Peruana Cayetano Heredia, 2017	NCBI Prokaryotic Genome Annotation Pipeline (PGAP)	4411173	Complete Genome	2017-10-05	4411173	Universidad Peruana Cayetano Heredia	PRJNA407834	SAMN07664889	4142	-	-	-
Mycobacterium tuberculosis	L4	TBV4952	GCF_002448215.1	Illumina HiSeq2000	Universidad Peruana Cayetano Heredia, 2017	NCBI Prokaryotic Genome Annotation Pipeline (PGAP)	4411414	Complete Genome	2017-10-05	4411414	Universidad Peruana Cayetano Heredia	PRJNA407834	SAMN07664890	4145	-	-	-
Mycobacterium tuberculosis	L4	GG-111-10	GCF_002886145.1	Illumina HiSeq2500	Saelens, Joseph W., et al., 2018	NCBI Prokaryotic Genome Annotation Pipeline (PGAP)	4411563	Complete Genome	2018-01-17	4411563	Duke University	PRJNA422870	SAMN08199254	4144	-	-	-
Mycobacterium tuberculosis	L4	GG-5-10	GCF_002886165.1	Illumina HiSeq2500	Saelens, Joseph W., et al., 2018	NCBI Prokaryotic Genome Annotation Pipeline (PGAP)	4411442	Complete Genome	2018-01-17	4411442	Duke University	PRJNA422870	SAMN08199260	4147	-	-	-
Mycobacterium tuberculosis	L4	GG-20-11	GCF_002886195.1	Illumina HiSeq2500	Saelens, Joseph W., et al., 2018	NCBI Prokaryotic Genome Annotation Pipeline (PGAP)	4411504	Complete Genome	2018-01-17	4411504	Duke University	PRJNA422870	SAMN08199302	4148	-	-	-
Mycobacterium tuberculosis	L4	GG-77-11	GCF_002886225.1	Illumina HiSeq2500	Saelens, Joseph W., et al., 2018	NCBI Prokaryotic Genome Annotation Pipeline (PGAP)	4411508	Complete Genome	2018-01-17	4411508	Duke University	PRJNA422870	SAMN08199276	4146	-	-	-
Mycobacterium tuberculosis	L4	GG-90-10	GCF_002886335.1	Illumina HiSeq2500	Saelens, Joseph W., et al., 2018	NCBI Prokaryotic Genome Annotation Pipeline (PGAP)	4411602	Complete Genome	2018-01-17	4411602	Duke University	PRJNA422870	SAMN08199305	4147	-	-	-
Mycobacterium tuberculosis	L4	GG-129-11	GCF_002886405.1	Illumina HiSeq2500	Saelens, Joseph W., et al., 2018	NCBI Prokaryotic Genome Annotation Pipeline (PGAP)	4411413	Complete Genome	2018-01-17	4411413	Duke University	PRJNA422870	SAMN08199301	4149	-	-	-
Mycobacterium tuberculosis	L4	GG-134-11	GCF_002886505.1	Illumina HiSeq2500	Saelens, Joseph W., et al., 2018	NCBI Prokaryotic Genome Annotation Pipeline (PGAP)	4411399	Complete Genome	2018-01-17	4411399	Duke University	PRJNA422870	SAMN08199277	4147	-	-	-
Mycobacterium tuberculosis	L4	GG-229-10	GCF_002886585.1	Illumina HiSeq2500	Saelens, Joseph W., et al., 2018	NCBI Prokaryotic Genome Annotation Pipeline (PGAP)	4411519	Complete Genome	2018-01-17	4411519	Duke University	PRJNA422870	SAMN08199266	4145	-	-	-
Mycobacterium tuberculosis	L4	GG-37-11	GCF_002886685.1	Illumina HiSeq2500	Saelens, Joseph W., et al., 2018	NCBI Prokaryotic Genome Annotation Pipeline (PGAP)	4411526	Complete Genome	2018-01-17	4411526	Duke University	PRJNA422870	SAMN08199347	4146	-	-	-
Mycobacterium tuberculosis	L4	GG-121-10	GCF_002886775.1	Illumina HiSeq2500	Saelens, Joseph W., et al., 2018	NCBI Prokaryotic Genome Annotation Pipeline (PGAP)	4411510	Complete Genome	2018-01-17	4411510	Duke University	PRJNA422870	SAMN08199271	4146	-	-	-
Mycobacterium tuberculosis	L4	GG-186-10	GCF_002886865.1	Illumina HiSeq2500	Saelens, Joseph W., et al., 2018	NCBI Prokaryotic Genome Annotation Pipeline (PGAP)	4411478	Complete Genome	2018-01-17	4411478	Duke University	PRJNA422870	SAMN08199268	4148	-	-	-
Mycobacterium tuberculosis	L4	GG-27-11	GCF_002886945.1	Illumina HiSeq2500	Saelens, Joseph W., et al., 2018	NCBI Prokaryotic Genome Annotation Pipeline (PGAP)	4411443	Complete Genome	2018-01-17	4411443	Duke University	PRJNA422870	SAMN08199265	4151	-	-	-
Mycobacterium tuberculosis	L4	GG-36-11	GCF_002887065.1	Illumina HiSeq2500	Saelens, Joseph W., et al., 2018	NCBI Prokaryotic Genome Annotation Pipeline (PGAP)	4411469	Complete Genome	2018-01-17	4411469	Duke University	PRJNA422870	SAMN08199267	4147	-	-	-
Mycobacterium tuberculosis	L4	GG-45-11	GCF_002887145.1	Illumina HiSeq2500	Saelens, Joseph W., et al., 2018	NCBI Prokaryotic Genome Annotation Pipeline (PGAP)	4411469	Complete Genome	2018-01-17	4411469	Duke University	PRJNA422870	SAMN08199303	4146	-	-	-
Mycobacterium tuberculosis	L4	GG-109-10	GCF_002887255.1	Illumina HiSeq2500	Saelens, Joseph W., et al., 2018	NCBI Prokaryotic Genome Annotation Pipeline (PGAP)	4411463	Complete Genome	2018-01-17	4411463	Duke University	PRJNA422870	SAMN08199306	4150	-	-	-
Mycobacterium tuberculosis	L4	GG-137-10	GCF_002887335.1	Illumina HiSeq2500	Saelens, Joseph W., et al., 2018	NCBI Prokaryotic Genome Annotation Pipeline (PGAP)	4411446	Complete Genome	2018-01-17	4411446	Duke University	PRJNA422870	SAMN08199348	4149	-	-	-
Mycobacterium tuberculosis	L2	RUS_B0	GCF_003265005.1	Illumina	Bespyatykh, Julia, et al., 2020	NCBI Prokaryotic Genome Annotation Pipeline (PGAP)	4418559	Complete Genome	2018-06-26	4418559	Federal Research and Clinical Center of Physical-Chemical Medicine of FMBA	PRJNA476697	SAMN09453176	4133	-	-	-
Mycobacterium tuberculosis	L1	TBMENG-03	GCF_003293655.1	Illumina NextSeq	NRL-National JALMA Institute for Leprosy & Other Mycobacterial Diseases	NCBI Prokaryotic Genome Annotation Pipeline (PGAP)	4359659	Complete Genome	2018-07-09	4359659	National JALMA Institute for Leprosy and Other Mycobacterial Diseases	PRJNA453104	SAMN08973501	4117	-	-	-
Mycobacterium tuberculosis	L1	AUSMDU00018547	GCF_009664875.1	Illumina NextSeq	Baines, Sarah L., et al., 2020	NCBI Prokaryotic Genome Annotation Pipeline (PGAP)	4414769	Complete Genome	2019-11-17	4414769	Microbiological Diagnostic Unit	PRJNA556438	SAMN13191639	4131	-	-	-
Mycobacterium tuberculosis	L4	CG23	GCF_017901035.1	Illumina MiSeq	Guerrero-Bustamante, Carlos A., et al., 2021	NCBI Prokaryotic Genome Annotation Pipeline (PGAP)	4432513	Complete Genome	2021-04-12	4432513	Pittsburgh Bacteriophage Institute	PRJNA718842	SAMN18576181	4189	-	-	-
Mycobacterium tuberculosis	L4	CG20	GCF_017901055.1	Illumina MiSeq	Guerrero-Bustamante, Carlos A., et al., 2021	NCBI Prokaryotic Genome Annotation Pipeline (PGAP)	4415998	Complete Genome	2021-04-12	4415998	Pittsburgh Bacteriophage Institute	PRJNA718842	SAMN18576179	4154	-	-	-
Mycobacterium tuberculosis	L4	CG21	GCF_017901075.1	Illumina MiSeq	Guerrero-Bustamante, Carlos A., et al., 2021	NCBI Prokaryotic Genome Annotation Pipeline (PGAP)	4415999	Complete Genome	2021-04-12	4415999	Pittsburgh Bacteriophage Institute	PRJNA718842	SAMN18576180	4155	-	-	-
Mycobacterium tuberculosis	L4	CG24	GCF_017901095.1	Illumina MiSeq	Guerrero-Bustamante, Carlos A., et al., 2021	NCBI Prokaryotic Genome Annotation Pipeline (PGAP)	4459449	Complete Genome	2021-04-12	4459449	Pittsburgh Bacteriophage Institute	PRJNA718842	SAMN18576182	4215	-	-	-
Mycobacterium tuberculosis	L4	H37Rv_CG	GCF_017901115.1	Illumina MiSeq	Guerrero-Bustamante, Carlos A., et al., 2021	NCBI Prokaryotic Genome Annotation Pipeline (PGAP)	4415999	Complete Genome	2021-04-12	4415999	Pittsburgh Bacteriophage Institute	PRJNA718842	SAMN18576178	4152	-	-	-
Mycobacterium tuberculosis	L4	I0003447-5	GCF_022023995.1	Illumina HiSeq	Marin, Maximillian, et al. , 2021	NCBI Prokaryotic Genome Annotation Pipeline (PGAP)	4397821	Complete Genome	2022-02-07	4397821	Harvard Medical School	PRJNA719670	SAMN18614372	4143	-	-	-
Mycobacterium tuberculosis	L1	mada_1-44	GCF_932527315.1	Illumina	Hall BENJAMIN,M. and Iqbal,Z., 2022	NCBI Prokaryotic Genome Annotation Pipeline (PGAP)	4422327	Complete Genome	2022-03-23	4422327	EMBL-EBI	PRJEB49093	SAMEA13188688	4126	-	-	-
Mycobacterium tuberculosis	L2	mada_125	GCF_932527325.1	Illumina	Hall BENJAMIN,M. and Iqbal,Z., 2022	NCBI Prokaryotic Genome Annotation Pipeline (PGAP)	4415120	Complete Genome	2022-03-23	4415120	EMBL-EBI	PRJEB49093	SAMEA13188731	4136	-	-	-
Mycobacterium tuberculosis	L4	mada_132	GCF_932530315.1	Illumina	Hall BENJAMIN,M. and Iqbal,Z., 2022	NCBI Prokaryotic Genome Annotation Pipeline (PGAP)	4394726	Complete Genome	2022-03-23	4394726	EMBL-EBI	PRJEB49093	SAMEA13188689	4117	-	-	-
Mycobacterium tuberculosis	L1	EAI5	GCF_000422125.1	Illumina	Rashdiet al., 2014	NCBI Prokaryotic Genome Annotation Pipeline (PGAP)	4391174	Complete Genome	2013-07-11	4391174	Department of Life Sciences, Mumbai University, Mumbai, India	PRJNA210717	SAMN02603180	4127	-	-	-
Mycobacterium tuberculosis	L1	EAI5/NITR206	GCF_000389945.1	Illumina HiSeq platform	Narayanan, Sujatha, and Uday Deshpande, 2013	NCBI Prokaryotic Genome Annotation Pipeline (PGAP)	4390306	Complete Genome	2013-05-08	4390306	National Institute of Tuberculosis Research, Chennai, India	PRJNA193387	SAMN02603653	4277	-	-	-
Mycobacterium tuberculosis	L4	KZN 1435	GCF_000023625.1	Illumina	Farhat et al., 2013	NCBI Prokaryotic Genome Annotation Pipeline (PGAP)	4398250	Complete Genome	2009-07-09	4398250	Broad Institute	PRJNA21055	SAMN00763683	4125	-	-	-
Mycobacterium tuberculosis	L4	KZN 4207	GCF_000154585.2	Illumina	Farhat et al., 2013	NCBI Prokaryotic Genome Annotation Pipeline (PGAP)	4394985	Complete Genome	2011-04-07	4394985	Broad Institute	PRJNA21053	SAMN03081422	4122	-	-	-
Mycobacterium tuberculosis	L4	KZN 605	GCF_000154605.2	Illumina	Farhat et al., 2013	NCBI Prokaryotic Genome Annotation Pipeline (PGAP)	4399120	Complete Genome	2012-06-19	4399120	The Broad Institute Genome Sequencing Platform	PRJNA21057	SAMN00103288	4124	-	-	-
Mycobacterium tuberculosis	L2	W-148	GCF_000193185.2	Illumina	Farhat et al., 2013	NCBI Prokaryotic Genome Annotation Pipeline (PGAP)	4418548	Complete Genome	2015-08-19	4418548	Broad Institute	PRJNA39283	SAMN02595346	4132	-	-	-
Mycobacterium tuberculosis	L4	Haarlem	GCF_000153685.2	Illumina	Farnia et al., 2006; Mardassi et al., 2005	NCBI Prokaryotic Genome Annotation Pipeline (PGAP)	4408224	Complete Genome	2013-09-11	4408224	Broad Institute	PRJNA17353	SAMN03081423	4132	-	-	-
Mycobacterium tuberclosis variant africanum	L6	MAL010084	GCF_000666065.1	Illumina	Winglee and McGuire et al., 2016	NCBI Prokaryotic Genome Annotation Pipeline (PGAP)	4394304	Scaffold	2014-05-01	1210929	Broad Institute	PRJNA240158	SAMN02673325	4109	97.6%	1.6%	0.8%
Mycobacterium tuberclosis variant africanum	L6	MAL020148	GCF_000666125.1	Illumina	Winglee and McGuire et al., 2016	NCBI Prokaryotic Genome Annotation Pipeline (PGAP)	4389704	Scaffold	2014-05-01	814073	Broad Institute	PRJNA211726	SAMN02673328	4115	97.6%	1.6%	0.8%
Mycobacterium tuberclosis variant africanum	L5	MAF01v1	GCF_905183025.1	Illumina MiSeq	Ates LS et al., 2018	NCBI Prokaryotic Genome Annotation Pipeline (PGAP)	4366809	Chromosome	2021-02-02	142341	IP	PRJEB42445	SAMEA104679304	4125	97.6%	1.6%	0.8%
Mycobacterium tuberclosis variant africanum	L6	MAF65v1	GCF_905183075.1	Illumina MiSeq	Ates LS et al., 2018	NCBI Prokaryotic Genome Annotation Pipeline (PGAP)	4374993	Chromosome	2021-02-02	137291	IP	PRJEB42445	SAMEA104679305	4143	97.6%	1.6%	0.8%
Mycobacterium tuberclosis variant africanum	L6	UT307	GCF_001593225.1	Illumina	Winglee and McGuire et al., 2016	NCBI Prokaryotic Genome Annotation Pipeline (PGAP)	4493502	Chromosome	2016-03-16	195659	Alianza científico - tecnológica Nucleosensor-TB	PRJNA311193	SAMN04479830	4069	97.6%	1.6%	0.8%
Mycobacterium tuberclosis variant africanum	L6	ATCC 25420	GCF_002982335.1	Illumina HiSeq	Riojas MA et al., 2018	NCBI Prokaryotic Genome Annotation Pipeline (PGAP)	4352625	Scaffold	2018-03-08	88847	ATCC	PRJNA377261	SAMN06462277	4281	97.6%	1.6%	0.8%
Mycobacterium tuberclosis variant africanum	L6	M008470	GCF_014489235.1	Illumina NextSeq	LAPAM	NCBI Prokaryotic Genome Annotation Pipeline (PGAP)	4349370	Scaffold	2020-09-05	68069	University of Sao Paulo	PRJNA655747	SAMN15832760	4127	97.6%	1.6%	0.8%
Mycobacterium tuberclosis variant africanum	L5	NLA000017458	GCF_014489295.1	Illumina NextSeq	LAPAM	NCBI Prokaryotic Genome Annotation Pipeline (PGAP)	4362719	Scaffold	2020-09-05	81340	University of Sao Paulo	PRJNA655747	SAMN15850497	4109	97.6%	1.6%	0.8%
Mycobacterium tuberclosis variant africanum	L6	GM041182	GCF_000253355.1	Illumina	Bentley SD et al., 2012	NCBI Prokaryotic Genome Annotation Pipeline (PGAP)	4389314	Complete Genome	2011-07-05	4389314	Wellcome Trust Sanger Insititute	PRJEA68095	SAMEA2272165	4107	97.6%	1.6%	0.8%
Mycobacterium tuberclosis variant africanum	L6	K85	GCF_000665865.1	Illumina	Winglee and McGuire et al., 2016	NCBI Prokaryotic Genome Annotation Pipeline (PGAP)	4403413	Scaffold	2014-05-01	643428	Broad Institute	PRJNA218194	SAMN02595307	4102	97.6%	1.6%	0.8%
Mycobacterium tuberclosis variant africanum	L6	MAL010070	GCF_000666185.1	Illumina	Winglee and McGuire et al., 2016	NCBI Prokaryotic Genome Annotation Pipeline (PGAP)	4384783	Scaffold	2014-05-01	679237	Broad Institute	PRJNA211726	SAMN02231099	4100	97.6%	1.6%	0.8%
Mycobacterium tuberclosis variant africanum	L6	MAL010071	GCF_000666205.1	Illumina	Winglee and McGuire et al., 2016	NCBI Prokaryotic Genome Annotation Pipeline (PGAP)	4385838	Scaffold	2014-05-01	1088373	Broad Institute	PRJNA211726	SAMN02231100	4098	97.6%	1.6%	0.8%
Mycobacterium tuberclosis variant africanum	L5	MAL010074	GCF_000666225.1	Illumina	Winglee and McGuire et al., 2016	NCBI Prokaryotic Genome Annotation Pipeline (PGAP)	4400807	Scaffold	2014-05-01	290999	Broad Institute	PRJNA211726	SAMN02231102	4148	97.6%	1.6%	0.8%
Mycobacterium tuberclosis variant africanum	L6	MAL010081	GCF_000666305.1	Illumina	Winglee and McGuire et al., 2016	NCBI Prokaryotic Genome Annotation Pipeline (PGAP)	4389797	Scaffold	2014-05-01	1122123	Broad Institute	PRJNA211726	SAMN02231106	4091	97.6%	1.6%	0.8%
Mycobacterium tuberclosis variant africanum	L6	MAL010099	GCF_000666405.1	Illumina	Winglee and McGuire et al., 2016	NCBI Prokaryotic Genome Annotation Pipeline (PGAP)	4388539	Scaffold	2014-05-01	804290	Broad Institute	PRJNA211726	SAMN02231115	4097	97.6%	1.6%	0.8%
Mycobacterium tuberclosis variant africanum	L6	MAL010100	GCF_000666425.1	Illumina	Winglee and McGuire et al., 2016	NCBI Prokaryotic Genome Annotation Pipeline (PGAP)	4427405	Scaffold	2014-05-01	355102	Broad Institute	PRJNA211726	SAMN02231116	4154	97.6%	1.6%	0.8%
Mycobacterium tuberclosis variant africanum	L6	MAL010102	GCF_000666445.1	Illumina	Winglee and McGuire et al., 2016	NCBI Prokaryotic Genome Annotation Pipeline (PGAP)	4392898	Scaffold	2014-05-01	467665	Broad Institute	PRJNA211726	SAMN02231117	4108	97.6%	1.6%	0.8%
Mycobacterium tuberclosis variant africanum	L6	MAL010111	GCF_000666585.1	Illumina	Winglee and McGuire et al., 2016	NCBI Prokaryotic Genome Annotation Pipeline (PGAP)	4387410	Scaffold	2014-05-01	811960	Broad Institute	PRJNA211726	SAMN02231124	4101	97.6%	1.6%	0.8%
Mycobacterium tuberclosis variant africanum	L6	MAL010112	GCF_000666605.1	Illumina	Winglee and McGuire et al., 2016	NCBI Prokaryotic Genome Annotation Pipeline (PGAP)	4396426	Scaffold	2014-05-01	456374	Broad Institute	PRJNA211726	SAMN02231125	4109	97.6%	1.6%	0.8%
Mycobacterium tuberclosis variant africanum	L5	MAL010118	GCF_000666625.1	Illumina	Winglee and McGuire et al., 2016	NCBI Prokaryotic Genome Annotation Pipeline (PGAP)	4416566	Scaffold	2014-05-01	226212	Broad Institute	PRJNA211660	SAMN02231127	4165	97.6%	1.6%	0.8%
Mycobacterium tuberclosis variant africanum	L6	MAL010120	GCF_000666645.1	Illumina	Winglee and McGuire et al., 2016	NCBI Prokaryotic Genome Annotation Pipeline (PGAP)	4380004	Scaffold	2014-05-01	448021	Broad Institute	PRJNA211661	SAMN02231128	4108	97.6%	1.6%	0.8%
Mycobacterium tuberclosis variant africanum	L6	MAL010123	GCF_000666685.1	Illumina	Winglee and McGuire et al., 2016	NCBI Prokaryotic Genome Annotation Pipeline (PGAP)	4385125	Scaffold	2014-05-01	1456982	Broad Institute	PRJNA211663	SAMN02231130	4097	97.6%	1.6%	0.8%
Mycobacterium tuberclosis variant africanum	L6	MAL010128	GCF_000666705.1	Illumina	Winglee and McGuire et al., 2016	NCBI Prokaryotic Genome Annotation Pipeline (PGAP)	4384811	Scaffold	2014-05-01	483291	Broad Institute	PRJNA211665	SAMN02231132	4103	97.6%	1.6%	0.8%
Mycobacterium tuberclosis variant africanum	L6	MAL010129	GCF_000666725.1	Illumina	Winglee and McGuire et al., 2016	NCBI Prokaryotic Genome Annotation Pipeline (PGAP)	4403369	Scaffold	2014-05-01	436456	Broad Institute	PRJNA211666	SAMN02231133	4111	97.6%	1.6%	0.8%
Mycobacterium tuberclosis variant africanum	L6	MAL010131	GCF_000666765.1	Illumina	Winglee and McGuire et al., 2016	NCBI Prokaryotic Genome Annotation Pipeline (PGAP)	4410558	Scaffold	2014-05-01	457679	Broad Institute	PRJNA211668	SAMN02231135	4105	97.6%	1.6%	0.8%
Mycobacterium tuberclosis variant africanum	L6	MAL010137	GCF_000666845.1	Illumina	Winglee and McGuire et al., 2016	NCBI Prokaryotic Genome Annotation Pipeline (PGAP)	4390721	Scaffold	2014-05-01	462225	Broad Institute	PRJNA211672	SAMN02231139	4104	97.6%	1.6%	0.8%
Mycobacterium tuberclosis variant africanum	L6	MAL020107	GCF_000666865.1	Illumina	Winglee and McGuire et al., 2016	NCBI Prokaryotic Genome Annotation Pipeline (PGAP)	4381902	Scaffold	2014-05-01	1068568	Broad Institute	PRJNA211676	SAMN02231143	4111	97.6%	1.6%	0.8%
Mycobacterium tuberclosis variant africanum	L6	MAL020135	GCF_000666985.1	Illumina	Winglee and McGuire et al., 2016	NCBI Prokaryotic Genome Annotation Pipeline (PGAP)	4388747	Scaffold	2014-05-01	817393	Broad Institute	PRJNA211682	SAMN02231149	4094	97.6%	1.6%	0.8%
Mycobacterium tuberclosis variant africanum	L6	MAL020136	GCF_000667005.1	Illumina	Winglee and McGuire et al., 2016	NCBI Prokaryotic Genome Annotation Pipeline (PGAP)	4397782	Scaffold	2014-05-01	471610	Broad Institute	PRJNA211683	SAMN02231150	4097	97.6%	1.6%	0.8%
Mycobacterium tuberclosis variant africanum	L6	MAL020173	GCF_000667325.1	Illumina	Winglee and McGuire et al., 2016	NCBI Prokaryotic Genome Annotation Pipeline (PGAP)	4383982	Scaffold	2014-05-01	805843	Broad Institute	PRJNA211700	SAMN02231167	4098	97.6%	1.6%	0.8%
Mycobacterium tuberclosis variant africanum	L6	MAL020176	GCF_000667365.1	Illumina	Winglee and McGuire et al., 2016	NCBI Prokaryotic Genome Annotation Pipeline (PGAP)	4385261	Scaffold	2014-05-01	929001	Broad Institute	PRJNA211702	SAMN02231169	4089	97.6%	1.6%	0.8%
Mycobacterium tuberclosis variant africanum	L6	MAL020185	GCF_000667445.1	Illumina	Winglee and McGuire et al., 2016	NCBI Prokaryotic Genome Annotation Pipeline (PGAP)	4395062	Scaffold	2014-05-01	456251	Broad Institute	PRJNA211707	SAMN02231174	4105	97.6%	1.6%	0.8%
Mycobacterium tuberclosis variant africanum	L6	MAL020193	GCF_000667525.1	Illumina	Winglee and McGuire et al., 2016	NCBI Prokaryotic Genome Annotation Pipeline (PGAP)	4387100	Scaffold	2014-05-01	455945	Broad Institute	PRJNA211711	SAMN02231178	4109	97.6%	1.6%	0.8%
Mycobacterium tuberculosis variant bovis	Lb4	49-09	GCF_000749605.1	Illumina	Unpublished	NCBI Prokaryotic Genome Annotation Pipeline (PGAP)	4333756	Contig	2014-09-08	156521	South American Mycobacterium bovis WGS	PRJNA214551	SAMN02902641	4134	96.8%	2.4%	0.8%
Mycobacterium tuberculosis variant bovis	Lb4	32-08	GCF_000749615.1	Illumina	Unpublished	NCBI Prokaryotic Genome Annotation Pipeline (PGAP)	4314192	Contig	2014-09-08	130260	South American Mycobacterium bovis WGS	PRJNA214551	SAMN02902640	4139	97.6%	1.6%	0.8%
Mycobacterium tuberculosis variant bovis	Lb3	35	GCF_000749665.1	Illumina	Unpublished	NCBI Prokaryotic Genome Annotation Pipeline (PGAP)	4275484	Contig	2014-09-08	91897	South American Mycobacterium bovis WGS	PRJNA214551	SAMN02902644	4124	97.6%	1.6%	0.8%
Mycobacterium tuberculosis variant bovis	Lb4	08-08BF2	GCF_000749675.1	Illumina	Unpublished	NCBI Prokaryotic Genome Annotation Pipeline (PGAP)	4311106	Contig	2014-09-08	97475	South American Mycobacterium bovis WGS	PRJNA214551	SAMN02902642	4174	97.6%	1.6%	0.8%
Mycobacterium tuberculosis variant bovis	Lb4	61-09	GCF_000749765.1	Illumina	Unpublished	NCBI Prokaryotic Genome Annotation Pipeline (PGAP)	4332493	Contig	2014-09-08	178909	South American Mycobacterium bovis WGS	PRJNA214551	SAMN02902639	4135	97.6%	1.6%	0.8%
Mycobacterium tuberculosis variant bovis	Lb4	50	GCF_000749825.1	Illumina	Unpublished	NCBI Prokaryotic Genome Annotation Pipeline (PGAP)	4320450	Contig	2014-09-08	117592	South American Mycobacterium bovis WGS	PRJNA214551	SAMN02902643	4154	97.6%	1.6%	0.8%
Mycobacterium tuberculosis variant bovis	Lb3	SP38	GCF_000934325.3	Illumina HiSeq	Guimaraes et al., 2015	NCBI Prokaryotic Genome Annotation Pipeline (PGAP)	4347648	Complete Genome	2016-08-05	4347648	University of Sao Paulo	PRJNA273066	SAMN03288261	4073	97.6%	1.6%	0.8%
Mycobacterium tuberculosis variant bovis	Lb3	MB1	GCF_000947875.1	Illumina MiSeq	de la Fuente et al., 2015	NCBI Prokaryotic Genome Annotation Pipeline (PGAP)	4275214	Scaffold	2015-03-03	71225	ERA7	PRJEB7270	SAMEA2794672	4108	97.6%	1.6%	0.8%
Mycobacterium tuberculosis variant bovis	Unk	MB3	GCF_000947895.1	Illumina MiSeq	de la Fuente et al., 2015	NCBI Prokaryotic Genome Annotation Pipeline (PGAP)	4259788	Scaffold	2015-03-03	52415	ERA7	PRJEB7272	SAMEA2794682	4136	97.6%	1.6%	0.8%
Mycobacterium tuberculosis variant bovis	Lb4	MbURU-001	GCF_001184735.1	Illumina MiSeq	Lasserre et al., 2015	NCBI Prokaryotic Genome Annotation Pipeline (PGAP)	4295606	Contig	2015-07-21	101206	Institut Pasteur de Montevideo	PRJNA287158	SAMN03776961	4132	97.6%	1.6%	0.8%
Mycobacterium tuberculosis variant bovis	Lb3	MB4	GCF_001369335.1	Illumina MiSeq	de la Fuente et al., 2015	NCBI Prokaryotic Genome Annotation Pipeline (PGAP)	4255612	Contig	2015-03-19	81862	ERA7	PRJEB7273	SAMEA2794687	4087	97.6%	1.6%	0.8%
Mycobacterium tuberculosis variant bovis	Lb1	D-10-02315	GCF_001726085.1	Illumina HiSeq 2500	Branger et al., 2016	NCBI Prokaryotic Genome Annotation Pipeline (PGAP)	4245279	Contig	2016-09-15	72210	Réseau français de Santé Animale	PRJNA342251	SAMN05725038	4101	97.6%	1.6%	0.8%
Mycobacterium tuberculosis variant bovis	Unk	D11-00843	GCF_002026285.1	Illumina HiSeq 2500	Branger et al., 2016	NCBI Prokaryotic Genome Annotation Pipeline (PGAP)	4295926	Contig	2017-03-14	98742	PLOsOne	PRJNA362881	SAMN06250727	4134	97.6%	1.6%	0.8%
Mycobacterium tuberculosis variant bovis	Lb3	D11-03130	GCF_002026325.1	Illumina HiSeq 2500	Branger et al., 2016	NCBI Prokaryotic Genome Annotation Pipeline (PGAP)	4308699	Contig	2017-03-14	122015	PLOsOne	PRJNA362881	SAMN06250738	4167	97.6%	1.6%	0.8%
Mycobacterium tuberculosis variant bovis	Unk	D11-01601	GCF_002026395.1	Illumina HiSeq 2500	Branger et al., 2016	NCBI Prokaryotic Genome Annotation Pipeline (PGAP)	4294453	Contig	2017-03-14	59829	PLOsOne	PRJNA362881	SAMN06250728	4181	97.6%	1.6%	0.8%
Mycobacterium tuberculosis variant bovis	Lb4	M1009	GCF_002148975.1	Illumina MiSeq	Sanabria, Lidia, et al., 2017	NCBI Prokaryotic Genome Annotation Pipeline (PGAP)	4321155	Contig	2017-05-18	300837	South American Mycobacterium bovis WGS	PRJNA214551	SAMN06697553	4071	97.6%	1.6%	0.8%
Mycobacterium tuberculosis variant bovis	Lb4	M1010	GCF_002149005.1	Illumina MiSeq	Sanabria, Lidia, et al., 2017	NCBI Prokaryotic Genome Annotation Pipeline (PGAP)	4321157	Contig	2017-05-18	306712	South American Mycobacterium bovis WGS	PRJNA214551	SAMN06697554	4072	97.6%	1.6%	0.8%
Mycobacterium tuberculosis variant bovis	Unk	3/86Rv	GCF_002504245.2	Illumina HiSeq	Division of Animal Biotechnology, IVRI, Izatnagar, Bareilly, Uttar Pradesh 243122, India	NCBI Prokaryotic Genome Annotation Pipeline (PGAP)	4350102	Chromosome	2020-07-01	84851	IVRI	PRJNA412319	SAMN07709478	4076	97.6%	1.6%	0.8%
Mycobacterium tuberculosis variant bovis	Lb4	MbURU-005	GCF_002703685.1	Illumina MiSeq	Lasserre et al., 2015	NCBI Prokaryotic Genome Annotation Pipeline (PGAP)	4373214	Contig	2017-10-25	101190	Institut Pasteur de Montevideo	PRJNA287158	SAMN06628113	4220	97.6%	1.6%	0.8%
Mycobacterium tuberculosis variant bovis	Lb4	MbURU-004	GCF_002703695.1	Illumina MiSeq	Lasserre et al., 2015	NCBI Prokaryotic Genome Annotation Pipeline (PGAP)	4460806	Contig	2017-10-25	109677	Institut Pasteur de Montevideo	PRJNA287158	SAMN06627997	4256	96.8%	1.6%	1.6%
Mycobacterium tuberculosis variant bovis	Lb4	MbURU-006	GCF_002703725.1	Illumina MiSeq	Lasserre et al., 2015	NCBI Prokaryotic Genome Annotation Pipeline (PGAP)	4296237	Contig	2017-10-25	115762	Institut Pasteur de Montevideo	PRJNA287158	SAMN06628112	4124	97.6%	1.6%	0.8%
Mycobacterium tuberculosis variant bovis	Lb4	MbURU-003	GCF_002703735.1	Illumina MiSeq	Lasserre et al., 2015	NCBI Prokaryotic Genome Annotation Pipeline (PGAP)	4377535	Contig	2017-10-25	107103	Institut Pasteur de Montevideo	PRJNA287158	SAMN06628114	4202	97.6%	1.6%	0.8%
Mycobacterium tuberculosis variant bovis	Lb4	MbURU-002	GCF_002703765.1	Illumina MiSeq	Lasserre et al., 2015	NCBI Prokaryotic Genome Annotation Pipeline (PGAP)	4503962	Contig	2017-10-25	107092	Institut Pasteur de Montevideo	PRJNA287158	SAMN06628115	4351	97.6%	1.6%	0.8%
Mycobacterium tuberculosis variant bovis	Lb4	MbURU-008	GCF_002703785.1	Illumina MiSeq	Lasserre et al., 2015	NCBI Prokaryotic Genome Annotation Pipeline (PGAP)	4330396	Contig	2017-10-25	83805	Institut Pasteur de Montevideo	PRJNA287158	SAMN06628109	4200	97.6%	1.6%	0.8%
Mycobacterium tuberculosis variant bovis	Lb4	MbURU-023	GCF_002703795.1	Illumina MiSeq	Lasserre et al., 2015	NCBI Prokaryotic Genome Annotation Pipeline (PGAP)	4211635	Contig	2017-10-25	107175	Institut Pasteur de Montevideo	PRJNA287158	SAMN06627996	4080	97.6%	1.6%	0.8%
Mycobacterium tuberculosis variant bovis	Lb4	MbURU-007	GCF_002703825.1	Illumina MiSeq	Lasserre et al., 2015	NCBI Prokaryotic Genome Annotation Pipeline (PGAP)	4427272	Contig	2017-10-25	93773	Institut Pasteur de Montevideo	PRJNA287158	SAMN06628110	4268	97.6%	1.6%	0.8%
Mycobacterium tuberculosis variant bovis	Lb4	MbURU-009	GCF_002703835.1	Illumina MiSeq	Lasserre et al., 2015	NCBI Prokaryotic Genome Annotation Pipeline (PGAP)	4321108	Contig	2017-10-25	98810	Institut Pasteur de Montevideo	PRJNA287158	SAMN06627426	4157	97.6%	1.6%	0.8%
Mycobacterium tuberculosis variant bovis	Lb4	MbURU-012	GCF_002703865.1	Illumina MiSeq	Lasserre M et al., 2015	NCBI Prokaryotic Genome Annotation Pipeline (PGAP)	3717838	Contig	2017-10-25	51260	Institut Pasteur de Montevideo	PRJNA287158	SAMN06627494	3666	97.6%	1.6%	0.8%
Mycobacterium tuberculosis variant bovis	Lb4	MbURU-017	GCF_002703875.1	Illumina MiSeq	Lasserre et al., 2015	NCBI Prokaryotic Genome Annotation Pipeline (PGAP)	4298793	Contig	2017-10-25	101751	Institut Pasteur de Montevideo	PRJNA287158	SAMN06627643	4135	97.6%	1.6%	0.8%
Mycobacterium tuberculosis variant bovis	Lb4	MbURU-021	GCF_002703885.1	Illumina MiSeq	Lasserre et al., 2015	NCBI Prokaryotic Genome Annotation Pipeline (PGAP)	4317983	Contig	2017-10-25	107124	Institut Pasteur de Montevideo	PRJNA287158	SAMN06627994	4128	97.6%	1.6%	0.8%
Mycobacterium tuberculosis variant bovis	Lb4	MbURU-011	GCF_002703895.1	Illumina MiSeq	Lasserre et al., 2015	NCBI Prokaryotic Genome Annotation Pipeline (PGAP)	4310131	Contig	2017-10-25	95030	Institut Pasteur de Montevideo	PRJNA287158	SAMN06627448	4081	97.6%	1.6%	0.8%
Mycobacterium tuberculosis variant bovis	Lb4	MbURU-010	GCF_002703945.1	Illumina MiSeq	Lasserre et al., 2015	NCBI Prokaryotic Genome Annotation Pipeline (PGAP)	4310081	Contig	2017-10-25	105873	Institut Pasteur de Montevideo	PRJNA287158	SAMN06627533	4157	97.6%	1.6%	0.8%
Mycobacterium tuberculosis variant bovis	Lb4	MbURU-020	GCF_002703955.1	Illumina MiSeq	Lasserre et al., 2015	NCBI Prokaryotic Genome Annotation Pipeline (PGAP)	4304820	Contig	2017-10-25	101275	Institut Pasteur de Montevideo	PRJNA287158	SAMN06627993	4145	97.6%	1.6%	0.8%
Mycobacterium tuberculosis variant bovis	Lb4	MbURU-013	GCF_002703985.1	Illumina MiSeq	Lasserre et al., 2015	NCBI Prokaryotic Genome Annotation Pipeline (PGAP)	4091885	Contig	2017-10-25	44571	Institut Pasteur de Montevideo	PRJNA287158	SAMN06627600	4014	97.6%	1.6%	0.8%
Mycobacterium tuberculosis variant bovis	Lb4	MbURU-022	GCF_002703995.1	Illumina MiSeq	Lasserre et al., 2015	NCBI Prokaryotic Genome Annotation Pipeline (PGAP)	4210032	Contig	2017-10-25	106972	Institut Pasteur de Montevideo	PRJNA287158	SAMN06627995	4055	96.8%	2.4%	0.8%
Mycobacterium tuberculosis variant bovis	Lb4	MbURU-016	GCF_002704025.1	Illumina MiSeq	Lasserre et al., 2015	NCBI Prokaryotic Genome Annotation Pipeline (PGAP)	4300842	Contig	2017-10-25	80883	Institut Pasteur de Montevideo	PRJNA287158	SAMN06627641	4165	97.6%	1.6%	0.8%
Mycobacterium tuberculosis variant bovis	Lb4	MbURU-019	GCF_002704035.1	Illumina MiSeq	Lasserre et al., 2015	NCBI Prokaryotic Genome Annotation Pipeline (PGAP)	4304820	Contig	2017-10-25	101275	Institut Pasteur de Montevideo	PRJNA287158	SAMN06627992	4144	96.8%	2.4%	0.8%
Mycobacterium tuberculosis variant bovis	Lb4	MbURU-018	GCF_002704055.1	Illumina MiSeq	Lasserre et al., 2015	NCBI Prokaryotic Genome Annotation Pipeline (PGAP)	4276322	Contig	2017-10-25	89886	Institut Pasteur de Montevideo	PRJNA287158	SAMN06627645	4131	97.6%	1.6%	0.8%
Mycobacterium tuberculosis variant bovis	Lb4	MbURU-015	GCF_002723535.1	Illumina MiSeq	Lasserre et al., 2015	NCBI Prokaryotic Genome Annotation Pipeline (PGAP)	4301398	Contig	2017-10-25	78597	Institut Pasteur de Montevideo	PRJNA287158	SAMN06627640	4187	94.3%	1.6%	4.1%
Mycobacterium tuberculosis variant bovis	Lb3	ATCC 19210	GCF_002982285.1	Illumina HiSeq	Riojas MA et al., 2018	NCBI Prokaryotic Genome Annotation Pipeline (PGAP)	4306490	Scaffold	2018-03-08	9930	ATCC	PRJNA377261	SAMN06462278	4626	97.6%	1.6%	0.8%
Mycobacterium tuberculosis variant bovis	Lb3	Mb_wild_L1	GCF_003027855.2	Illumina HiSeq	Zimpel et al., 2020	NCBI Prokaryotic Genome Annotation Pipeline (PGAP)	4276127	Scaffold	2018-06-24	84123	Universidade de Sao Paulo	PRJNA439018	SAMN08741066	4131	97.6%	1.6%	0.8%
Mycobacterium tuberculosis variant bovis	Lb3	Mb_wild_b2	GCF_003027875.2	Illumina HiSeq	Zimpel et al., 2020	NCBI Prokaryotic Genome Annotation Pipeline (PGAP)	4285204	Scaffold	2018-06-24	101330	Universidade de Sao Paulo	PRJNA438992	SAMN08737676	4130	97.6%	1.6%	0.8%
Mycobacterium tuberculosis variant bovis	Lb3	Mb_wild_L2	GCF_007922985.1	Illumina HiSeq	Zimpel et al., 2020	NCBI Prokaryotic Genome Annotation Pipeline (PGAP)	4306673	Scaffold	2019-08-08	136700	University of Sao Paulo	PRJNA557054	SAMN12388336	4124	96.0%	1.6%	2.4%
Mycobacterium tuberculosis variant bovis	Lb3	Mb_CP	GCF_007922995.1	Illumina HiSeq	Zimpel et al., 2020	NCBI Prokaryotic Genome Annotation Pipeline (PGAP)	4305365	Scaffold	2019-08-08	129499	University of Sao Paulo	PRJNA557052	SAMN12388335	4125	97.6%	1.6%	0.8%
Mycobacterium tuberculosis variant bovis	Lb4	MBE9	GCF_007989865.1	Illumina MiSeq	Abdelaal, Hazem FM, et al., 2019	NCBI Prokaryotic Genome Annotation Pipeline (PGAP)	4352040	Contig	2019-08-12	3667644	University of Wisconsin-Madison	PRJNA471317	SAMN09206583	4069	96.8%	2.4%	0.8%
Mycobacterium tuberculosis variant bovis	Lb4	MBE13	GCF_007989875.1	Illumina MiSeq	Abdelaal, Hazem FM, et al., 2019	NCBI Prokaryotic Genome Annotation Pipeline (PGAP)	4536331	Contig	2019-08-12	461588	University of Wisconsin-Madison	PRJNA471317	SAMN09206586	4501	97.6%	1.6%	0.8%
Mycobacterium tuberculosis variant bovis	Lb4	MBE7	GCF_007989925.1	Illumina MiSeq	Abdelaal, Hazem FM, et al., 2019	NCBI Prokaryotic Genome Annotation Pipeline (PGAP)	4358624	Contig	2019-08-12	2857927	University of Wisconsin-Madison	PRJNA471317	SAMN09206582	4116	97.6%	1.6%	0.8%
Mycobacterium tuberculosis variant bovis	Lb4	MBE10	GCF_007989935.1	Illumina MiSeq	Abdelaal, Hazem FM, et al., 2019	NCBI Prokaryotic Genome Annotation Pipeline (PGAP)	4351970	Contig	2019-08-12	3667979	University of Wisconsin-Madison	PRJNA471317	SAMN09206584	4069	97.6%	1.6%	0.8%
Mycobacterium tuberculosis variant bovis	Lb4	MBE6	GCF_007990005.1	Illumina MiSeq	Abdelaal, Hazem FM, et al., 2019	NCBI Prokaryotic Genome Annotation Pipeline (PGAP)	4346927	Contig	2019-08-12	3175176	University of Wisconsin-Madison	PRJNA471317	SAMN09206581	4089	97.6%	1.6%	0.8%
Mycobacterium tuberculosis variant bovis	Lb4	MBE5	GCF_007990015.1	Illumina MiSeq	Abdelaal, Hazem FM, et al., 2019	NCBI Prokaryotic Genome Annotation Pipeline (PGAP)	4347510	Contig	2019-08-12	2858883	University of Wisconsin-Madison	PRJNA471317	SAMN09206580	4093	97.6%	1.6%	0.8%
Mycobacterium tuberculosis variant bovis	Lb4	MBE4	GCF_007990045.1	Illumina MiSeq	Abdelaal, Hazem FM, et al., 2019	NCBI Prokaryotic Genome Annotation Pipeline (PGAP)	4347513	Contig	2019-08-12	3176044	University of Wisconsin-Madison	PRJNA471317	SAMN09206579	4082	97.6%	1.6%	0.8%
Mycobacterium tuberculosis variant bovis	Lb4	MBE3	GCF_007990055.1	Illumina MiSeq	Abdelaal, Hazem FM, et al., 2019	NCBI Prokaryotic Genome Annotation Pipeline (PGAP)	4346664	Contig	2019-08-12	2858537	University of Wisconsin-Madison	PRJNA471317	SAMN09206578	4086	97.6%	1.6%	0.8%
Mycobacterium tuberculosis variant bovis	Lb4	MBE2	GCF_007990075.1	Illumina MiSeq	Abdelaal, Hazem FM, et al., 2019	NCBI Prokaryotic Genome Annotation Pipeline (PGAP)	4353842	Contig	2019-08-12	852716	University of Wisconsin-Madison	PRJNA471317	SAMN09206577	4101	97.6%	1.6%	0.8%
Mycobacterium tuberculosis variant bovis	Lb4	MBE1	GCF_007990105.1	Illumina MiSeq	Abdelaal, Hazem FM, et al., 2019	NCBI Prokaryotic Genome Annotation Pipeline (PGAP)	4348120	Contig	2019-08-12	2859506	University of Wisconsin-Madison	PRJNA471317	SAMN09206576	4082	97.6%	1.6%	0.8%
Mycobacterium tuberculosis variant bovis	Lb4	1	GCF_008033095.1	Illumina HiSeq	Unpublished	NCBI Prokaryotic Genome Annotation Pipeline (PGAP)	4349904	Chromosome	2019-08-20	403764	Universidade Federal de Goias	PRJNA546139	SAMN11954087	4099	97.6%	1.6%	0.8%
Mycobacterium tuberculosis variant bovis	Lb4	Ravenel	GCF_018305025.1	Illumina NovaSeq	Unpublished	NCBI Prokaryotic Genome Annotation Pipeline (PGAP)	4377551	Scaffold	2021-05-07	98956	Michigan State University	PRJNA713797	SAMN18264920	4165	97.6%	1.6%	0.8%
Mycobacterium tuberculosis variant bovis	Lb4	10-7428	GCF_018305045.1	Illumina NovaSeq	Unpublished	NCBI Prokaryotic Genome Annotation Pipeline (PGAP)	4367626	Scaffold	2021-05-07	103885	Michigan State University	PRJNA713797	SAMN18264921	4171	97.6%	1.6%	0.8%
Mycobacterium tuberculosis variant bovis	Lb3	A2	GCF_019075565.1	Illumina NovaSeq	Unpublished	NCBI Prokaryotic Genome Annotation Pipeline (PGAP)	4316405	Scaffold	2021-06-30	184756	Michigan State University	PRJNA729093	SAMN19110219	4091	97.6%	1.6%	0.8%
Mycobacterium tuberculosis variant bovis	Lb3	TMT05	GCF_020536615.1	Illumina NovaSeq	Unpublished	NCBI Prokaryotic Genome Annotation Pipeline (PGAP)	4327320	Contig	2021-10-20	205012	Cuiaba University	PRJNA756983	SAMN21018175	4105	97.6%	1.6%	0.8%
Mycobacterium tuberculosis variant bovis	Lb3	TMT123	GCF_020536625.1	Illumina NovaSeq	Unpublished	NCBI Prokaryotic Genome Annotation Pipeline (PGAP)	4332964	Contig	2021-10-20	137022	Cuiaba University	PRJNA756983	SAMN21018178	4117	97.6%	1.6%	0.8%
Mycobacterium tuberculosis variant bovis	Lb3	TMT24	GCF_020536635.1	Illumina NovaSeq	Unpublished	NCBI Prokaryotic Genome Annotation Pipeline (PGAP)	4332203	Contig	2021-10-20	165190	Cuiaba University	PRJNA756983	SAMN21018176	4123	97.6%	1.6%	0.8%
Mycobacterium tuberculosis variant bovis	Lb3	TMT116	GCF_020536675.1	Illumina NovaSeq	Unpublished	NCBI Prokaryotic Genome Annotation Pipeline (PGAP)	4332964	Contig	2021-10-20	137022	Cuiaba University	PRJNA756983	SAMN21018177	4115	97.6%	1.6%	0.8%
Mycobacterium tuberculosis variant bovis	Lb4	Marseille-P9979	GCF_902506665.1	Illumina MiSeq	Unite de Recherche sur les Maladies Infectieuses et Tropicales Emergentes (URMITE) CNRS, Faculte de Medecine, Universite de la Mediterranee, Marseille, France	NCBI Prokaryotic Genome Annotation Pipeline (PGAP)	4272932	Scaffold	2019-10-21	55948	URMITE	PRJEB34810	SAMEA6062798	4172	97.6%	1.6%	0.8%
Mycobacterium tuberculosis variant bovis	Lb4	Marseille-P9980	GCF_902506725.1	Illumina MiSeq	Unite de Recherche sur les Maladies Infectieuses et Tropicales Emergentes (URMITE) CNRS, Faculte de Medecine, Universite de la Mediterranee, Marseille, France	NCBI Prokaryotic Genome Annotation Pipeline (PGAP)	4357336	Scaffold	2019-10-21	66833	URMITE	PRJEB34811	SAMEA6062882	4261	96.8%	1.6%	1.6%
Mycobacterium tuberculosis variant bovis	Lb4	Marseille-Q0209	GCF_902509475.1	Illumina MiSeq	Unite de Recherche sur les Maladies Infectieuses et Tropicales Emergentes (URMITE) CNRS, Faculte de Medecine, Universite de la Mediterranee, Marseille, France	NCBI Prokaryotic Genome Annotation Pipeline (PGAP)	4280202	Scaffold	2019-10-24	60871	URMITE	PRJEB34941	SAMEA6099651	4135	97.6%	1.6%	0.8%
Mycobacterium tuberculosis variant bovis	Lb1	Bz 31150	GCF_000649655.1	Illumina HiSeq2000	Kim et al., 2015	NCBI Prokaryotic Genome Annotation Pipeline (PGAP)	4272013	Scaffold	2014-04-29	60587	Broad Institute	PRJNA233401	SAMN02567761	4172	97.6%	1.6%	0.8%
Mycobacterium tuberculosis variant pinnipedii		ATCC BAA-688	GCF_002982275.1	Illumina HiSeq	MA Riojas, et al., 2017	NCBI Prokaryotic Genome Annotation Pipeline (PGAP)	4325454	Scaffold	2018-03-08	51414	ATCC	PRJNA377261	SAMN06462281	4179	97.6%	1.6%	0.8%
Mycobacterium tuberculosis variant pinnipedii		MP2	GCF_003027795.2	Illumina HiSeq	Silva-Pereira et al. 2019	NCBI Prokaryotic Genome Annotation Pipeline (PGAP)	4284266	Scaffold	2018-06-24	68061	Universidade de Sao Paulo	PRJNA442753	SAMN08767991	4134	97.6%	1.6%	0.8%
Mycobacterium tuberculosis variant pinnipedii		MP1	GCF_003027895.2	Illumina HiSeq	Silva-Pereira et al. 2019	NCBI Prokaryotic Genome Annotation Pipeline (PGAP)	4279005	Scaffold	2018-06-24	65266	Universidade de Sao Paulo	PRJNA439165	SAMN08741620	4142	97.6%	1.6%	0.8%
Mycobacterium tuberculosis variant caprae		MB2	GCF_001369315.1	Illumina MiSeq	de la Fuente et al., 2015	NCBI Prokaryotic Genome Annotation Pipeline (PGAP)	4288871	Scaffold	2015-04-20	87717	ERA7	PRJEB7271	SAMEA2794673	4112	97.6%	1.6%	0.8%
Mycobacterium tuberculosis variant caprae		Allgaeu	GCF_001941665.1	Illumina	Krebs,S. and Broeckl,S., 2016	NCBI Prokaryotic Genome Annotation Pipeline (PGAP)	4324961	Chromosome	2017-01-10	3897638	Ludwig-Maximilians-University	PRJNA326075	SAMN05257278	4052	97.6%	1.6%	0.8%
Mycobacterium tuberculosis variant caprae		ATCC BAA-824	GCF_002982225.1	Illumina HiSeq	MA Riojas, et al., 2017	NCBI Prokaryotic Genome Annotation Pipeline (PGAP)	4304631	Scaffold	2018-03-08	80893	ATCC	PRJNA377261	SAMN06462279	4135	97.6%	1.6%	0.8%
Mycobacterium tuberculosis variant caprae		NLA000201913	GCF_014489215.1	Illumina HiSeq	Our laboratory	NCBI Prokaryotic Genome Annotation Pipeline (PGAP)	4312446	Scaffold	2020-09-05	101897	University of Sao Paulo	PRJNA655747	SAMN15753983	4096	97.6%	1.6%	0.8%
Mycobacterium tuberculosis variant microti		ATCC 19422	GCF_002982215.1	Illumina HiSeq	MA Riojas, et al., 2017	NCBI Prokaryotic Genome Annotation Pipeline (PGAP)	4241659	Scaffold	2018-03-08	27952	ATCC	PRJNA377261	SAMN06462280	4217	97.6%	1.6%	0.8%
Mycobacterium tuberculosis variant microti		Mycobacterium microti ATCC 35782	GCF_904810335.1	Illumina	Orgeur M et al.,, 2021	NCBI Prokaryotic Genome Annotation Pipeline (PGAP)	4366549	Complete Genome	2021-01-27	4366549	IP	PRJEB40500	SAMEA7336315	4093	97.6%	1.6%	0.8%
Mycobacterium tuberculosis variant microti		Mycobacterium microti Maus III	GCF_904810345.1	Illumina	Orgeur M et al.,, 2021	NCBI Prokaryotic Genome Annotation Pipeline (PGAP)	4382575	Complete Genome	2021-01-27	4382575	IP	PRJEB40500	SAMEA7336317	4106	97.6%	1.6%	0.8%
Mycobacterium tuberculosis variant microti		Mycobacterium microti Maus IV	GCF_904810355.1	Illumina	Orgeur M et al.,, 2021	NCBI Prokaryotic Genome Annotation Pipeline (PGAP)	4385022	Complete Genome	2021-01-27	4385022	IP	PRJEB40500	SAMEA7336318	4111	97.6%	1.6%	0.8%
Mycobacterium tuberculosis variant microti		Mycobacterium microti 94-2272	GCF_904810365.1	Illumina	Orgeur M et al.,, 2021	NCBI Prokaryotic Genome Annotation Pipeline (PGAP)	4384561	Complete Genome	2021-01-27	4384561	IP	PRJEB40500	SAMEA7336316	4113	97.6%	1.6%	0.8%
Mycobacterium tuberculosis variant microti		Mycobacterium microti OV254	GCF_904810325.1	Illumina	Orgeur M et al.,, 2021	NCBI Prokaryotic Genome Annotation Pipeline	4369915	Complete Genome	2021-01-27	4369915	IP	PRJEB40500	SAMEA7336314	4009	97.6%	1.6%	0.8%
Mycobacterium tuberculosis variant mungi		BM22813	GCF_001652545.1	Illumina MiSeq	Larsen,M.H. and Stuber,T.P., 2016	NCBI Prokaryotic Genome Annotation Pipeline	4300000	Contig	2016-05-26	4300000	USDA Animal Plant Health Inspection Service-National Veterinary Services Laboratories - DBL	PRJNA320514	SAMN04942516	4203	97.6%	1.6%	0.8%
Dassie bacillus		47	GCF_001835515.1	Illumina MiSeq	Stuber,T., Robbe-Austerman,S. and Behr,M., 2016	NCBI Prokaryotic Genome Annotation Pipeline	4331816	Scaffold	2016-10-24	4331816	USDA Animal Plant Health Inspection Service-National Veterinary Services Laboratories - DBL	PRJNA320514	SAMN05362535	4172	97.6%	1.6%	0.8%
Dassie bacillus		48	GCF_001835525.1	Illumina MiSeq	Stuber,T., Robbe-Austerman,S. and Behr,M., 2016	NCBI Prokaryotic Genome Annotation Pipeline	4348897	Scaffold	2016-10-24	4348897	USDA Animal Plant Health Inspection Service-National Veterinary Services Laboratories - DBL	PRJNA327952	SAMN05362569	4191	97.6%	1.6%	0.8%
Dassie bacillus		49	GCF_001835505.1	Illumina MiSeq	Stuber,T., Robbe-Austerman,S. and Behr,M., 2016	NCBI Prokaryotic Genome Annotation Pipeline	4399594	Scaffold	2016-10-24	4399594	USDA Animal Plant Health Inspection Service-National Veterinary Services Laboratories - DBL	PRJNA327952	SAMN05362572	4188	97.6%	1.6%	0.8%
Dassie bacillus		50	GCF_001835535.	Illumina MiSeq	Stuber,T., Robbe-Austerman,S. and Behr,M., 2016	NCBI Prokaryotic Genome Annotation Pipeline	4400000	Scaffold	2016-10-24	4400000	USDA Animal Plant Health Inspection Service-National Veterinary Services Laboratories - DBL	PRJNA327952	SAMN05362621	4308	97.6%	1.6%	0.8%
Mycobacterium tuberculosis variant orygis		112400015	GCF_000353205.1	Illumina HiSeq	Casali,N. and Drobniewski,F.A., 2014	NCBI Prokaryotic Genome Annotation Pipeline	4282661	Contig	2013-05-04	4282661	Queen Mary, University of London	PRJNA193095	SAMN02470820	4077	97.6%	1.6%	0.8%
Mycobacterium tuberculosis variant orygis		NIRTAH144	GCF_006385035.1	Illumina HiSeq	Refaya,A.K. et al, 2019	NCBI Prokaryotic Genome Annotation Pipeline	4293394	Contig	2021-06-21	4293394	National institute for research in tuberculosis	PRJNA545406	SAMN11890852	4096	97.6%	1.6%	0.8%
