# Supplementary material for: Diversification of gene content in the Mycobacterium tuberculosis complex is determined by phylogenetic and ecological signatures
Source: Microbiol Spectr. 2024 Jan 17;12(2):e02289-23. doi: 10.1128/spectrum.02289-23 (PMC10871547; doi:10.1128/spectrum.02289-23)
Supplement: Table S2 — Patristic distance and %GRR of the MTBC genomes [file spectrum.02289-23-s0004.xlsx]

## Sheet: TableS2
Silva-Pereira et al, 2023. Diversification of gene content in the Mycobacterium tuberculosis complex is determined by phylogenetic and ecological signatures
Table S2. Inter-species comparisons of %GRR

## Sheet: Patristic distance
Specie 1	Specie 2	Patricitc distance
DassieBacillus_D47	MtbL1_EAI5/NITR206_GCF0003899451ASM38994v1genomic_0	0.008445
DassieBacillus_D47	MtbL1_AUSMDU00018547_GCF0096648751_206	0.007721
DassieBacillus_D47	MboLb4_MBE4_GCF0027235451ASM272354v1genomic_35	0.006851
DassieBacillus_D47	MboLb4_MBE5_GCF0014551651ASM145516v1genomic_34	0.006833
DassieBacillus_D47	MboLb4_MbURU-008_GCF0027037851ASM270378v1genomic_37	0.006806
DassieBacillus_D47	MboLb4_MbURU-021_GCF0027038851ASM270388v1genomic_36	0.0068
DassieBacillus_D47	MboLb4_MbURU-023_GCF0027037951ASM270379v1genomic_38	0.006798
DassieBacillus_D47	MboLb4_MbURU-011_GCF0027038951ASM270389v1genomic_40	0.006796
DassieBacillus_D47	MboLb4_MbURU-004_GCF0027036951ASM270369v1genomic_41	0.006782
DassieBacillus_D47	MboLb4_MbURU-015_GCF0027235351ASM272353v1genomic_42	0.006778
DassieBacillus_D47	MboLb4_MbURU-009_GCF0027038351ASM270383v1genomic_39	0.006771
DassieBacillus_D47	MboLb4_MBE10_GCF0008784851ASM87848v1genomic_32	0.006761
DassieBacillus_D47	MboLb4_MBE6_GCF0010786151ASM107861v1genomic_33	0.006746
DassieBacillus_D47	MboLb4_MbURU-013_GCF0027039851ASM270398v1genomic_63	0.006686
DassieBacillus_D47	MboLb4_MbURU-012_GCF0007496851ASM74968v1genomic_27	0.006682
DassieBacillus_D47	MboLb4_MBE9_GCF0007498051ASM74980v1genomic_28	0.006678
DassieBacillus_D47	MboLb4_MbURU-022_GCF0027039951ASM270399v1genomic_43	0.006671
DassieBacillus_D47	MboLb4_MBE13_GCF0007297451ASM72974v1genomic_29	0.00664
DassieBacillus_D47	MboLb4_MBE7_GCF0007497251ASM74972v1genomic_30	0.006587
DassieBacillus_D47	MboLb4_MBE2_GCF0007297551ASM72975v1genomic_45	0.006582
DassieBacillus_D47	MboLb4_MBE3_GCF0007297651ASM72976v1genomic_44	0.006579
DassieBacillus_D47	MboLb4_MbURU-001_GCF0011847351ASM118473v1genomic_61	0.006576
DassieBacillus_D47	MboLb4_MbURU-006_GCF0027037251ASM270372v1genomic_31	0.006571
DassieBacillus_D47	MboLb4_MbURU-016_GCF0027040251ASM270402v1genomic_64	0.006551
DassieBacillus_D47	MboLb4_MbURU-003_GCF0027037351ASM270373v1genomic_62	0.006511
DassieBacillus_D47	MboLb4_MbURU-005_GCF0027036851ASM270368v1genomic_65	0.006501
DassieBacillus_D47	MboLb4_MbURU-019_GCF0027040351ASM270403v1genomic_67	0.006495
DassieBacillus_D47	MboLb4_MbURU-020_GCF0027039551ASM270395v1genomic_66	0.006495
DassieBacillus_D47	MboLb4_MbURU-018_GCF0027040551ASM270405v1genomic_57	0.006318
DassieBacillus_D47	MboLb4_1_GCF0007497451ASM74974v1genomic_49	0.006316
DassieBacillus_D47	MboLb4_M1009_GCF0021489751ASM214897v1genomic_54	0.00631
DassieBacillus_D47	MafL6_MAL020107_GCF0006668651MycoafriMAL020107V1genomic_3	0.006302
DassieBacillus_D47	MboLb4_MbURU-010_GCF0027039451ASM270394v1genomic_59	0.006301
DassieBacillus_D47	MboLb4_M1010_GCF0021490051ASM214900v1genomic_55	0.006297
DassieBacillus_D47	Morygis_112400015	0.006293
DassieBacillus_D47	Morygis_NIRTAH144	0.006293
DassieBacillus_D47	MboLb4_MbURU-007_GCF0027038251ASM270382v1genomic_58	0.00629
DassieBacillus_D47	MafL6_MAL010131_GCF0006667651MycoafriMAL010131V1genomic_10	0.006288
DassieBacillus_D47	MafL6_GM041182_GCF0002533551ASM25335v1genomic_2	0.006288
DassieBacillus_D47	MboLb4_MbURU-002_GCF0027037651ASM270376v1genomic_56	0.006254
DassieBacillus_D47	MboLb3_35_GCF0007496651ASM74966v1genomic_73	0.006237
DassieBacillus_D47	MboUnk_MB3_GCF0009478951AssemblyofthegenomeMB3genomic_68	0.006237
DassieBacillus_D47	MafL6_MAL020148_GCF0006661251MycoafriMAL020148V1genomic_4	0.0062
DassieBacillus_D47	MboLb4_08-08BF2_GCF0007496751ASM74967v1genomic_53	0.006196
DassieBacillus_D47	MafL6_MAL010081_GCF0006663051MycoafriMAL010081V1genomic_1	0.006191
DassieBacillus_D47	MboLb3_MB1_GCF0009478751GenomeassemblyofMycobacteriumbovisMB1genomic_72	0.006185
DassieBacillus_D47	MboLb4_MbURU-017_GCF0027038751ASM270387v1genomic_60	0.006184
DassieBacillus_D47	MboLb3_MB4_GCF0013693351AssemblyofMycobacteriumcapraeMB5genomegenomic_71	0.00618
DassieBacillus_D47	MafL6_MAL010102_GCF0006664451MycoafriMAL010102V1genomic_9	0.006166
DassieBacillus_D47	MboLb1_Bz 31150_GCF0006496551MycoboviBz31150V1genomic_77	0.006128
DassieBacillus_D47	MafL6_MAL010084_GCF0006660651MycoafriMAL010084V1genomic_5	0.006112
DassieBacillus_D47	MafL6_MAL010120_GCF0006666451MycoafriMAL010120V1genomic_7	0.00611
DassieBacillus_D47	MafL6_MAL020135_GCF0006669851MycoafriMAL020135V1genomic_6	0.00611
DassieBacillus_D47	MboLb1_D-10-02315_GCF0017260851ASM172608v1genomic_76	0.006104
DassieBacillus_D47	MboUnk_D11-00843_GCF0020262851ASM202628v1genomic_69	0.006096
DassieBacillus_D47	MboUnk_D11-01601_GCF0020263951ASM202639v1genomic_70	0.006084
DassieBacillus_D47	Mcaprae_Allgaeu	0.00608
DassieBacillus_D47	MboLb3_SP38_GCF0009343253ASM93432v3genomic_75	0.006072
DassieBacillus_D47	MboLb4_49-09_GCF0007496051ASM74960v1genomic_46	0.006066
DassieBacillus_D47	Mcaprae_MB2	0.006058
DassieBacillus_D47	MboLb3_D11-03130_GCF0020263251ASM202632v1genomic_74	0.006019
DassieBacillus_D47	MboLb4_MBE1_GCF0007496251ASM74962v1genomic_47	0.005992
DassieBacillus_D47	MafL6_MAL020185_GCF0006674451MycoafriMAL020185V1genomic_15	0.005975
DassieBacillus_D47	Mcaprae_ATCCBAA824	0.005963
DassieBacillus_D47	Mcaprae_NLA000201913	0.005963
DassieBacillus_D47	MafL6_MAL010123_GCF0006666851MycoafriMAL010123V1genomic_8	0.005961
DassieBacillus_D47	MboLb4_Ravenel_GCF0007497851ASM74978v1genomic_52	0.005955
DassieBacillus_D47	MboLb4_61-09_GCF0007497651ASM74976v1genomic_48	0.005949
DassieBacillus_D47	MboLb4_32-08_GCF0007496151ASM74961v1genomic_50	0.005937
DassieBacillus_D47	MboLb4_50_GCF0007498251ASM74982v1genomic_51	0.00593
DassieBacillus_D47	MafL6_K85_GCF0006658651MycoafriK85V1genomic_23	0.005916
DassieBacillus_D47	MafL6_MAL010099_GCF0006664051MycoafriMAL010099V1genomic_22	0.005916
DassieBacillus_D47	MafL6_MAL010071_GCF0006662051MycoafriMAL010071V1genomic_16	0.005911
DassieBacillus_D47	MafL6_MAL010100_GCF0006664251MycoafriMAL010100V1genomic_21	0.005907
DassieBacillus_D47	MafL6_MAL020173_GCF0006673251MycoafriMAL020173V1genomic_12	0.0059
DassieBacillus_D47	MafL6_MAL020176_GCF0006673651MycoafriMAL020176V1genomic_11	0.005895
DassieBacillus_D47	MafL6_MAL020193_GCF0006675251MycotubeMAL020193V1genomic_13	0.005879
DassieBacillus_D47	MafL6_MAL020136_GCF0006670051MycotubeMAL020136V1genomic_14	0.005866
DassieBacillus_D47	MafL6_MAL010111_GCF0006665851MycoafriMAL010111V1genomic_19	0.005849
DassieBacillus_D47	MafL6_MAL010112_GCF0006666051MycoafriMAL010112V1genomic_18	0.005849
DassieBacillus_D47	MafL6_UT307_GCF0015932251ASM159322v1genomic_20	0.005845
DassieBacillus_D47	MafL6_MAL010137_GCF0006668451MycoafriMAL010137V1genomic_24	0.005814
DassieBacillus_D47	MafL6_MAL010128_GCF0006667051MycoafriMAL010128V1genomic_17	0.005784
DassieBacillus_D47	MafL6_MAL010070_GCF0006661851MycoafriMAL010070V1genomic_25	0.005755
DassieBacillus_D47	Mpinnipedii_ATCCBAA688	0.005456
DassieBacillus_D47	Mpinnipedii_MP2	0.005283
DassieBacillus_D47	Mpinnipedii_MP1	0.005282
DassieBacillus_D47	Mmicroti_ATCC 35782	0.005129
DassieBacillus_D47	Mmicroti_Maus III	0.005129
DassieBacillus_D47	MafL6_MAL010129_GCF0006667251MycoafriMAL010129V1genomic_26	0.004074
DassieBacillus_D48	MtbL1_EAI5/NITR206_GCF0003899451ASM38994v1genomic_0	0.008435
DassieBacillus_D48	MtbL1_AUSMDU00018547_GCF0096648751_206	0.007875
DassieBacillus_D48	MboLb4_MBE4_GCF0027235451ASM272354v1genomic_35	0.006841
DassieBacillus_D48	MboLb4_MBE5_GCF0014551651ASM145516v1genomic_34	0.006823
DassieBacillus_D48	MboLb4_MbURU-008_GCF0027037851ASM270378v1genomic_37	0.006796
DassieBacillus_D48	MboLb4_MbURU-021_GCF0027038851ASM270388v1genomic_36	0.00679
DassieBacillus_D48	MboLb4_MbURU-023_GCF0027037951ASM270379v1genomic_38	0.006788
DassieBacillus_D48	MboLb4_MbURU-011_GCF0027038951ASM270389v1genomic_40	0.006786
DassieBacillus_D48	MboLb4_MbURU-004_GCF0027036951ASM270369v1genomic_41	0.006772
DassieBacillus_D48	MboLb4_MbURU-015_GCF0027235351ASM272353v1genomic_42	0.006768
DassieBacillus_D48	MboLb4_MbURU-009_GCF0027038351ASM270383v1genomic_39	0.006761
DassieBacillus_D48	MboLb4_MBE10_GCF0008784851ASM87848v1genomic_32	0.006751
DassieBacillus_D48	MboLb4_MBE6_GCF0010786151ASM107861v1genomic_33	0.006736
DassieBacillus_D48	MboLb4_MbURU-013_GCF0027039851ASM270398v1genomic_63	0.006676
DassieBacillus_D48	MboLb4_MbURU-012_GCF0007496851ASM74968v1genomic_27	0.006672
DassieBacillus_D48	MboLb4_MBE9_GCF0007498051ASM74980v1genomic_28	0.006668
DassieBacillus_D48	MboLb4_MbURU-022_GCF0027039951ASM270399v1genomic_43	0.006661
DassieBacillus_D48	MboLb4_MBE13_GCF0007297451ASM72974v1genomic_29	0.00663
DassieBacillus_D48	MboLb4_MBE7_GCF0007497251ASM74972v1genomic_30	0.006577
DassieBacillus_D48	MboLb4_MBE2_GCF0007297551ASM72975v1genomic_45	0.006572
DassieBacillus_D48	MboLb4_MBE3_GCF0007297651ASM72976v1genomic_44	0.006569
DassieBacillus_D48	MboLb4_MbURU-001_GCF0011847351ASM118473v1genomic_61	0.006566
DassieBacillus_D48	MboLb4_MbURU-006_GCF0027037251ASM270372v1genomic_31	0.006561
DassieBacillus_D48	MboLb4_MbURU-016_GCF0027040251ASM270402v1genomic_64	0.006541
DassieBacillus_D48	MboLb4_MbURU-003_GCF0027037351ASM270373v1genomic_62	0.006501
DassieBacillus_D48	MboLb4_MbURU-005_GCF0027036851ASM270368v1genomic_65	0.006491
DassieBacillus_D48	MboLb4_MbURU-019_GCF0027040351ASM270403v1genomic_67	0.006485
DassieBacillus_D48	MboLb4_MbURU-020_GCF0027039551ASM270395v1genomic_66	0.006485
DassieBacillus_D48	MboLb4_1_GCF0007497451ASM74974v1genomic_49	0.00631284
DassieBacillus_D48	MboLb4_MbURU-018_GCF0027040551ASM270405v1genomic_57	0.006308
DassieBacillus_D48	MboLb4_M1009_GCF0021489751ASM214897v1genomic_54	0.0063
DassieBacillus_D48	MafL6_MAL020107_GCF0006668651MycoafriMAL020107V1genomic_3	0.006292
DassieBacillus_D48	MboLb4_MbURU-010_GCF0027039451ASM270394v1genomic_59	0.006291
DassieBacillus_D48	MboLb4_M1010_GCF0021490051ASM214900v1genomic_55	0.006287
DassieBacillus_D48	Morygis_112400015	0.006283
DassieBacillus_D48	Morygis_NIRTAH144	0.006283
DassieBacillus_D48	MboLb4_MbURU-007_GCF0027038251ASM270382v1genomic_58	0.00628
DassieBacillus_D48	MafL6_MAL010131_GCF0006667651MycoafriMAL010131V1genomic_10	0.006278
DassieBacillus_D48	MafL6_GM041182_GCF0002533551ASM25335v1genomic_2	0.006278
DassieBacillus_D48	MboLb4_MbURU-002_GCF0027037651ASM270376v1genomic_56	0.006244
DassieBacillus_D48	MboLb3_35_GCF0007496651ASM74966v1genomic_73	0.006227
DassieBacillus_D48	MboUnk_MB3_GCF0009478951AssemblyofthegenomeMB3genomic_68	0.006227
DassieBacillus_D48	MboLb4_08-08BF2_GCF0007496751ASM74967v1genomic_53	0.00619284
DassieBacillus_D48	MafL6_MAL020148_GCF0006661251MycoafriMAL020148V1genomic_4	0.00619
DassieBacillus_D48	MafL6_MAL010081_GCF0006663051MycoafriMAL010081V1genomic_1	0.006181
DassieBacillus_D48	MboLb3_MB1_GCF0009478751GenomeassemblyofMycobacteriumbovisMB1genomic_72	0.006175
DassieBacillus_D48	MboLb4_MbURU-017_GCF0027038751ASM270387v1genomic_60	0.006174
DassieBacillus_D48	MboLb3_MB4_GCF0013693351AssemblyofMycobacteriumcapraeMB5genomegenomic_71	0.00617
DassieBacillus_D48	MafL6_MAL010102_GCF0006664451MycoafriMAL010102V1genomic_9	0.006156
DassieBacillus_D48	MboLb1_Bz 31150_GCF0006496551MycoboviBz31150V1genomic_77	0.006118
DassieBacillus_D48	MafL6_MAL010084_GCF0006660651MycoafriMAL010084V1genomic_5	0.006102
DassieBacillus_D48	MafL6_MAL010120_GCF0006666451MycoafriMAL010120V1genomic_7	0.0061
DassieBacillus_D48	MafL6_MAL020135_GCF0006669851MycoafriMAL020135V1genomic_6	0.0061
DassieBacillus_D48	MboLb1_D-10-02315_GCF0017260851ASM172608v1genomic_76	0.006094
DassieBacillus_D48	MboUnk_D11-00843_GCF0020262851ASM202628v1genomic_69	0.006086
DassieBacillus_D48	MboUnk_D11-01601_GCF0020263951ASM202639v1genomic_70	0.006074
DassieBacillus_D48	Mcaprae_Allgaeu	0.00607
DassieBacillus_D48	MboLb3_SP38_GCF0009343253ASM93432v3genomic_75	0.006062
DassieBacillus_D48	MboLb4_49-09_GCF0007496051ASM74960v1genomic_46	0.006056
DassieBacillus_D48	Mcaprae_MB2	0.006048
DassieBacillus_D48	MboLb3_D11-03130_GCF0020263251ASM202632v1genomic_74	0.006009
DassieBacillus_D48	MboLb4_MBE1_GCF0007496251ASM74962v1genomic_47	0.005982
DassieBacillus_D48	MafL6_MAL020185_GCF0006674451MycoafriMAL020185V1genomic_15	0.005965
DassieBacillus_D48	Mcaprae_ATCCBAA824	0.005953
DassieBacillus_D48	Mcaprae_NLA000201913	0.005953
DassieBacillus_D48	MafL6_MAL010123_GCF0006666851MycoafriMAL010123V1genomic_8	0.005951
DassieBacillus_D48	MboLb4_Ravenel_GCF0007497851ASM74978v1genomic_52	0.005945
DassieBacillus_D48	MboLb4_61-09_GCF0007497651ASM74976v1genomic_48	0.005939
DassieBacillus_D48	MboLb4_32-08_GCF0007496151ASM74961v1genomic_50	0.005927
DassieBacillus_D48	MboLb4_50_GCF0007498251ASM74982v1genomic_51	0.00592
DassieBacillus_D48	MafL6_K85_GCF0006658651MycoafriK85V1genomic_23	0.005906
DassieBacillus_D48	MafL6_MAL010099_GCF0006664051MycoafriMAL010099V1genomic_22	0.005906
DassieBacillus_D48	MafL6_MAL010071_GCF0006662051MycoafriMAL010071V1genomic_16	0.005901
DassieBacillus_D48	MafL6_MAL010100_GCF0006664251MycoafriMAL010100V1genomic_21	0.005897
DassieBacillus_D48	MafL6_MAL020173_GCF0006673251MycoafriMAL020173V1genomic_12	0.00589
DassieBacillus_D48	MafL6_MAL020176_GCF0006673651MycoafriMAL020176V1genomic_11	0.005885
DassieBacillus_D48	MafL6_MAL020193_GCF0006675251MycotubeMAL020193V1genomic_13	0.005869
DassieBacillus_D48	MafL6_MAL020136_GCF0006670051MycotubeMAL020136V1genomic_14	0.005856
DassieBacillus_D48	MafL6_MAL010111_GCF0006665851MycoafriMAL010111V1genomic_19	0.005839
DassieBacillus_D48	MafL6_MAL010112_GCF0006666051MycoafriMAL010112V1genomic_18	0.005839
DassieBacillus_D48	MafL6_UT307_GCF0015932251ASM159322v1genomic_20	0.005835
DassieBacillus_D48	MafL6_MAL010137_GCF0006668451MycoafriMAL010137V1genomic_24	0.005804
DassieBacillus_D48	MafL6_MAL010128_GCF0006667051MycoafriMAL010128V1genomic_17	0.005774
DassieBacillus_D48	MafL6_MAL010070_GCF0006661851MycoafriMAL010070V1genomic_25	0.005745
DassieBacillus_D48	Mpinnipedii_ATCCBAA688	0.005446
DassieBacillus_D48	Mpinnipedii_MP2	0.005273
DassieBacillus_D48	Mpinnipedii_MP1	0.005272
DassieBacillus_D48	Mmicroti_ATCC 35782	0.005119
DassieBacillus_D48	Mmicroti_Maus III	0.005119
DassieBacillus_D48	MafL6_MAL010129_GCF0006667251MycoafriMAL010129V1genomic_26	0.004064
DassieBacillus_D49	MtbL1_EAI5/NITR206_GCF0003899451ASM38994v1genomic_0	0.008415
DassieBacillus_D49	MtbL1_AUSMDU00018547_GCF0096648751_206	0.007352
DassieBacillus_D49	MboLb4_MBE4_GCF0027235451ASM272354v1genomic_35	0.006821
DassieBacillus_D49	MboLb4_MBE5_GCF0014551651ASM145516v1genomic_34	0.006803
DassieBacillus_D49	MboLb4_MbURU-008_GCF0027037851ASM270378v1genomic_37	0.006776
DassieBacillus_D49	MboLb4_MbURU-021_GCF0027038851ASM270388v1genomic_36	0.00677
DassieBacillus_D49	MboLb4_MbURU-023_GCF0027037951ASM270379v1genomic_38	0.006768
DassieBacillus_D49	MboLb4_MbURU-011_GCF0027038951ASM270389v1genomic_40	0.006766
DassieBacillus_D49	MboLb4_MbURU-004_GCF0027036951ASM270369v1genomic_41	0.006752
DassieBacillus_D49	MboLb4_MbURU-015_GCF0027235351ASM272353v1genomic_42	0.006748
DassieBacillus_D49	MboLb4_MbURU-009_GCF0027038351ASM270383v1genomic_39	0.006741
DassieBacillus_D49	MboLb4_MBE10_GCF0008784851ASM87848v1genomic_32	0.006731
DassieBacillus_D49	MboLb4_MBE6_GCF0010786151ASM107861v1genomic_33	0.006716
DassieBacillus_D49	MboLb4_MbURU-013_GCF0027039851ASM270398v1genomic_63	0.006656
DassieBacillus_D49	MboLb4_MbURU-012_GCF0007496851ASM74968v1genomic_27	0.006652
DassieBacillus_D49	MboLb4_MBE9_GCF0007498051ASM74980v1genomic_28	0.006648
DassieBacillus_D49	MboLb4_MbURU-022_GCF0027039951ASM270399v1genomic_43	0.006641
DassieBacillus_D49	MboLb4_MBE13_GCF0007297451ASM72974v1genomic_29	0.00661
DassieBacillus_D49	MboLb4_MBE7_GCF0007497251ASM74972v1genomic_30	0.006557
DassieBacillus_D49	MboLb4_MBE2_GCF0007297551ASM72975v1genomic_45	0.006552
DassieBacillus_D49	MboLb4_MBE3_GCF0007297651ASM72976v1genomic_44	0.006549
DassieBacillus_D49	MboLb4_MbURU-001_GCF0011847351ASM118473v1genomic_61	0.006546
DassieBacillus_D49	MboLb4_MbURU-006_GCF0027037251ASM270372v1genomic_31	0.006541
DassieBacillus_D49	MboLb4_MbURU-016_GCF0027040251ASM270402v1genomic_64	0.006521
DassieBacillus_D49	MboLb4_MbURU-003_GCF0027037351ASM270373v1genomic_62	0.006481
DassieBacillus_D49	MboLb4_MbURU-005_GCF0027036851ASM270368v1genomic_65	0.006471
DassieBacillus_D49	MboLb4_MbURU-019_GCF0027040351ASM270403v1genomic_67	0.006465
DassieBacillus_D49	MboLb4_MbURU-020_GCF0027039551ASM270395v1genomic_66	0.006465
DassieBacillus_D49	MboLb4_MbURU-018_GCF0027040551ASM270405v1genomic_57	0.006288
DassieBacillus_D49	MboLb4_1_GCF0007497451ASM74974v1genomic_49	0.006286
DassieBacillus_D49	MboLb4_M1009_GCF0021489751ASM214897v1genomic_54	0.00628
DassieBacillus_D49	MafL6_MAL020107_GCF0006668651MycoafriMAL020107V1genomic_3	0.006272
DassieBacillus_D49	MboLb4_MbURU-010_GCF0027039451ASM270394v1genomic_59	0.006271
DassieBacillus_D49	MboLb4_M1010_GCF0021490051ASM214900v1genomic_55	0.006267
DassieBacillus_D49	Morygis_112400015	0.006263
DassieBacillus_D49	Morygis_NIRTAH144	0.006263
DassieBacillus_D49	MboLb4_MbURU-007_GCF0027038251ASM270382v1genomic_58	0.00626
DassieBacillus_D49	MafL6_MAL010131_GCF0006667651MycoafriMAL010131V1genomic_10	0.006258
DassieBacillus_D49	MafL6_GM041182_GCF0002533551ASM25335v1genomic_2	0.006258
DassieBacillus_D49	MboLb4_MbURU-002_GCF0027037651ASM270376v1genomic_56	0.006224
DassieBacillus_D49	MboLb3_35_GCF0007496651ASM74966v1genomic_73	0.006207
DassieBacillus_D49	MboUnk_MB3_GCF0009478951AssemblyofthegenomeMB3genomic_68	0.006207
DassieBacillus_D49	MafL6_MAL020148_GCF0006661251MycoafriMAL020148V1genomic_4	0.00617
DassieBacillus_D49	MboLb4_08-08BF2_GCF0007496751ASM74967v1genomic_53	0.006166
DassieBacillus_D49	MafL6_MAL010081_GCF0006663051MycoafriMAL010081V1genomic_1	0.006161
DassieBacillus_D49	MboLb3_MB1_GCF0009478751GenomeassemblyofMycobacteriumbovisMB1genomic_72	0.006155
DassieBacillus_D49	MboLb4_MbURU-017_GCF0027038751ASM270387v1genomic_60	0.006154
DassieBacillus_D49	MboLb3_MB4_GCF0013693351AssemblyofMycobacteriumcapraeMB5genomegenomic_71	0.00615
DassieBacillus_D49	MafL6_MAL010102_GCF0006664451MycoafriMAL010102V1genomic_9	0.006136
DassieBacillus_D49	MboLb1_Bz 31150_GCF0006496551MycoboviBz31150V1genomic_77	0.006098
DassieBacillus_D49	MafL6_MAL010084_GCF0006660651MycoafriMAL010084V1genomic_5	0.006082
DassieBacillus_D49	MafL6_MAL010120_GCF0006666451MycoafriMAL010120V1genomic_7	0.00608
DassieBacillus_D49	MafL6_MAL020135_GCF0006669851MycoafriMAL020135V1genomic_6	0.00608
DassieBacillus_D49	MboLb1_D-10-02315_GCF0017260851ASM172608v1genomic_76	0.006074
DassieBacillus_D49	MboUnk_D11-00843_GCF0020262851ASM202628v1genomic_69	0.006066
DassieBacillus_D49	MboUnk_D11-01601_GCF0020263951ASM202639v1genomic_70	0.006054
DassieBacillus_D49	Mcaprae_Allgaeu	0.00605
DassieBacillus_D49	MboLb3_SP38_GCF0009343253ASM93432v3genomic_75	0.006042
DassieBacillus_D49	MboLb4_49-09_GCF0007496051ASM74960v1genomic_46	0.006036
DassieBacillus_D49	Mcaprae_MB2	0.006028
DassieBacillus_D49	MboLb3_D11-03130_GCF0020263251ASM202632v1genomic_74	0.005989
DassieBacillus_D49	MboLb4_MBE1_GCF0007496251ASM74962v1genomic_47	0.005962
DassieBacillus_D49	MafL6_MAL020185_GCF0006674451MycoafriMAL020185V1genomic_15	0.005945
DassieBacillus_D49	Mcaprae_ATCCBAA824	0.005933
DassieBacillus_D49	Mcaprae_NLA000201913	0.005933
DassieBacillus_D49	MafL6_MAL010123_GCF0006666851MycoafriMAL010123V1genomic_8	0.005931
DassieBacillus_D49	MboLb4_Ravenel_GCF0007497851ASM74978v1genomic_52	0.005925
DassieBacillus_D49	MboLb4_61-09_GCF0007497651ASM74976v1genomic_48	0.005919
DassieBacillus_D49	MboLb4_32-08_GCF0007496151ASM74961v1genomic_50	0.005907
DassieBacillus_D49	MboLb4_50_GCF0007498251ASM74982v1genomic_51	0.0059
DassieBacillus_D49	MafL6_K85_GCF0006658651MycoafriK85V1genomic_23	0.005886
DassieBacillus_D49	MafL6_MAL010099_GCF0006664051MycoafriMAL010099V1genomic_22	0.005886
DassieBacillus_D49	MafL6_MAL010071_GCF0006662051MycoafriMAL010071V1genomic_16	0.005881
DassieBacillus_D49	MafL6_MAL010100_GCF0006664251MycoafriMAL010100V1genomic_21	0.005877
DassieBacillus_D49	MafL6_MAL020173_GCF0006673251MycoafriMAL020173V1genomic_12	0.00587
DassieBacillus_D49	MafL6_MAL020176_GCF0006673651MycoafriMAL020176V1genomic_11	0.005865
DassieBacillus_D49	MafL6_MAL020193_GCF0006675251MycotubeMAL020193V1genomic_13	0.005849
DassieBacillus_D49	MafL6_MAL020136_GCF0006670051MycotubeMAL020136V1genomic_14	0.005836
DassieBacillus_D49	MafL6_MAL010111_GCF0006665851MycoafriMAL010111V1genomic_19	0.005819
DassieBacillus_D49	MafL6_MAL010112_GCF0006666051MycoafriMAL010112V1genomic_18	0.005819
DassieBacillus_D49	MafL6_UT307_GCF0015932251ASM159322v1genomic_20	0.005815
DassieBacillus_D49	MafL6_MAL010137_GCF0006668451MycoafriMAL010137V1genomic_24	0.005784
DassieBacillus_D49	MafL6_MAL010128_GCF0006667051MycoafriMAL010128V1genomic_17	0.005754
DassieBacillus_D49	MafL6_MAL010070_GCF0006661851MycoafriMAL010070V1genomic_25	0.005725
DassieBacillus_D49	Mpinnipedii_ATCCBAA688	0.005426
DassieBacillus_D49	Mpinnipedii_MP2	0.005253
DassieBacillus_D49	Mpinnipedii_MP1	0.005252
DassieBacillus_D49	Mmicroti_ATCC 35782	0.005099
DassieBacillus_D49	Mmicroti_Maus III	0.005099
DassieBacillus_D49	MafL6_MAL010129_GCF0006667251MycoafriMAL010129V1genomic_26	0.004044
DassieBacillus_D50	MtbL1_EAI5/NITR206_GCF0003899451ASM38994v1genomic_0	0.008416
DassieBacillus_D50	MtbL1_AUSMDU00018547_GCF0096648751_206	0.007362
DassieBacillus_D50	MboLb4_MBE4_GCF0027235451ASM272354v1genomic_35	0.006822
DassieBacillus_D50	MboLb4_MBE5_GCF0014551651ASM145516v1genomic_34	0.006804
DassieBacillus_D50	MboLb4_MbURU-008_GCF0027037851ASM270378v1genomic_37	0.006777
DassieBacillus_D50	MboLb4_MbURU-021_GCF0027038851ASM270388v1genomic_36	0.006771
DassieBacillus_D50	MboLb4_MbURU-023_GCF0027037951ASM270379v1genomic_38	0.006769
DassieBacillus_D50	MboLb4_MbURU-011_GCF0027038951ASM270389v1genomic_40	0.006767
DassieBacillus_D50	MboLb4_MbURU-004_GCF0027036951ASM270369v1genomic_41	0.006753
DassieBacillus_D50	MboLb4_MbURU-015_GCF0027235351ASM272353v1genomic_42	0.006749
DassieBacillus_D50	MboLb4_MbURU-009_GCF0027038351ASM270383v1genomic_39	0.006742
DassieBacillus_D50	MboLb4_MBE10_GCF0008784851ASM87848v1genomic_32	0.006732
DassieBacillus_D50	MboLb4_MBE6_GCF0010786151ASM107861v1genomic_33	0.006717
DassieBacillus_D50	MboLb4_MbURU-013_GCF0027039851ASM270398v1genomic_63	0.006657
DassieBacillus_D50	MboLb4_MbURU-012_GCF0007496851ASM74968v1genomic_27	0.006653
DassieBacillus_D50	MboLb4_MBE9_GCF0007498051ASM74980v1genomic_28	0.006649
DassieBacillus_D50	MboLb4_MbURU-022_GCF0027039951ASM270399v1genomic_43	0.006642
DassieBacillus_D50	MboLb4_MBE13_GCF0007297451ASM72974v1genomic_29	0.006611
DassieBacillus_D50	MboLb4_MBE7_GCF0007497251ASM74972v1genomic_30	0.006558
DassieBacillus_D50	MboLb4_MBE2_GCF0007297551ASM72975v1genomic_45	0.006553
DassieBacillus_D50	MboLb4_MBE3_GCF0007297651ASM72976v1genomic_44	0.00655
DassieBacillus_D50	MboLb4_MbURU-001_GCF0011847351ASM118473v1genomic_61	0.006547
DassieBacillus_D50	MboLb4_MbURU-006_GCF0027037251ASM270372v1genomic_31	0.006542
DassieBacillus_D50	MboLb4_MbURU-016_GCF0027040251ASM270402v1genomic_64	0.006522
DassieBacillus_D50	MboLb4_MbURU-003_GCF0027037351ASM270373v1genomic_62	0.006482
DassieBacillus_D50	MboLb4_MbURU-005_GCF0027036851ASM270368v1genomic_65	0.006472
DassieBacillus_D50	MboLb4_MbURU-019_GCF0027040351ASM270403v1genomic_67	0.006466
DassieBacillus_D50	MboLb4_MbURU-020_GCF0027039551ASM270395v1genomic_66	0.006466
DassieBacillus_D50	MboLb4_MbURU-018_GCF0027040551ASM270405v1genomic_57	0.006289
DassieBacillus_D50	MboLb4_1_GCF0007497451ASM74974v1genomic_49	0.006287
DassieBacillus_D50	MboLb4_M1009_GCF0021489751ASM214897v1genomic_54	0.006281
DassieBacillus_D50	MafL6_MAL020107_GCF0006668651MycoafriMAL020107V1genomic_3	0.006273
DassieBacillus_D50	MboLb4_MbURU-010_GCF0027039451ASM270394v1genomic_59	0.006272
DassieBacillus_D50	MboLb4_M1010_GCF0021490051ASM214900v1genomic_55	0.006268
DassieBacillus_D50	Morygis_112400015	0.006264
DassieBacillus_D50	Morygis_NIRTAH144	0.006264
DassieBacillus_D50	MboLb4_MbURU-007_GCF0027038251ASM270382v1genomic_58	0.006261
DassieBacillus_D50	MafL6_GM041182_GCF0002533551ASM25335v1genomic_2	0.006259
DassieBacillus_D50	MafL6_MAL010131_GCF0006667651MycoafriMAL010131V1genomic_10	0.006259
DassieBacillus_D50	MboLb4_MbURU-002_GCF0027037651ASM270376v1genomic_56	0.006225
DassieBacillus_D50	MboLb3_35_GCF0007496651ASM74966v1genomic_73	0.006208
DassieBacillus_D50	MboUnk_MB3_GCF0009478951AssemblyofthegenomeMB3genomic_68	0.006208
DassieBacillus_D50	MafL6_MAL020148_GCF0006661251MycoafriMAL020148V1genomic_4	0.006171
DassieBacillus_D50	MboLb4_08-08BF2_GCF0007496751ASM74967v1genomic_53	0.006167
DassieBacillus_D50	MafL6_MAL010081_GCF0006663051MycoafriMAL010081V1genomic_1	0.006162
DassieBacillus_D50	MboLb3_MB1_GCF0009478751GenomeassemblyofMycobacteriumbovisMB1genomic_72	0.006156
DassieBacillus_D50	MboLb4_MbURU-017_GCF0027038751ASM270387v1genomic_60	0.006155
DassieBacillus_D50	MboLb3_MB4_GCF0013693351AssemblyofMycobacteriumcapraeMB5genomegenomic_71	0.006151
DassieBacillus_D50	MafL6_MAL010102_GCF0006664451MycoafriMAL010102V1genomic_9	0.006137
DassieBacillus_D50	MboLb1_Bz 31150_GCF0006496551MycoboviBz31150V1genomic_77	0.006099
DassieBacillus_D50	MafL6_MAL010084_GCF0006660651MycoafriMAL010084V1genomic_5	0.006083
DassieBacillus_D50	MafL6_MAL010120_GCF0006666451MycoafriMAL010120V1genomic_7	0.006081
DassieBacillus_D50	MafL6_MAL020135_GCF0006669851MycoafriMAL020135V1genomic_6	0.006081
DassieBacillus_D50	MboLb1_D-10-02315_GCF0017260851ASM172608v1genomic_76	0.006075
DassieBacillus_D50	MboUnk_D11-00843_GCF0020262851ASM202628v1genomic_69	0.006067
DassieBacillus_D50	MboUnk_D11-01601_GCF0020263951ASM202639v1genomic_70	0.006055
DassieBacillus_D50	Mcaprae_Allgaeu	0.006051
DassieBacillus_D50	MboLb3_SP38_GCF0009343253ASM93432v3genomic_75	0.006043
DassieBacillus_D50	MboLb4_49-09_GCF0007496051ASM74960v1genomic_46	0.006037
DassieBacillus_D50	Mcaprae_MB2	0.006029
DassieBacillus_D50	MboLb3_D11-03130_GCF0020263251ASM202632v1genomic_74	0.00599
DassieBacillus_D50	MboLb4_MBE1_GCF0007496251ASM74962v1genomic_47	0.005963
DassieBacillus_D50	MafL6_MAL020185_GCF0006674451MycoafriMAL020185V1genomic_15	0.005946
DassieBacillus_D50	Mcaprae_ATCCBAA824	0.005934
DassieBacillus_D50	Mcaprae_NLA000201913	0.005934
DassieBacillus_D50	MafL6_MAL010123_GCF0006666851MycoafriMAL010123V1genomic_8	0.005932
DassieBacillus_D50	MboLb4_Ravenel_GCF0007497851ASM74978v1genomic_52	0.005926
DassieBacillus_D50	MboLb4_61-09_GCF0007497651ASM74976v1genomic_48	0.00592
DassieBacillus_D50	MboLb4_32-08_GCF0007496151ASM74961v1genomic_50	0.005908
DassieBacillus_D50	MboLb4_50_GCF0007498251ASM74982v1genomic_51	0.005901
DassieBacillus_D50	MafL6_K85_GCF0006658651MycoafriK85V1genomic_23	0.005887
DassieBacillus_D50	MafL6_MAL010099_GCF0006664051MycoafriMAL010099V1genomic_22	0.005887
DassieBacillus_D50	MafL6_MAL010071_GCF0006662051MycoafriMAL010071V1genomic_16	0.005882
DassieBacillus_D50	MafL6_MAL010100_GCF0006664251MycoafriMAL010100V1genomic_21	0.005878
DassieBacillus_D50	MafL6_MAL020173_GCF0006673251MycoafriMAL020173V1genomic_12	0.005871
DassieBacillus_D50	MafL6_MAL020176_GCF0006673651MycoafriMAL020176V1genomic_11	0.005866
DassieBacillus_D50	MafL6_MAL020193_GCF0006675251MycotubeMAL020193V1genomic_13	0.00585
DassieBacillus_D50	MafL6_MAL020136_GCF0006670051MycotubeMAL020136V1genomic_14	0.005837
DassieBacillus_D50	MafL6_MAL010111_GCF0006665851MycoafriMAL010111V1genomic_19	0.00582
DassieBacillus_D50	MafL6_MAL010112_GCF0006666051MycoafriMAL010112V1genomic_18	0.00582
DassieBacillus_D50	MafL6_UT307_GCF0015932251ASM159322v1genomic_20	0.005816
DassieBacillus_D50	MafL6_MAL010137_GCF0006668451MycoafriMAL010137V1genomic_24	0.005785
DassieBacillus_D50	MafL6_MAL010128_GCF0006667051MycoafriMAL010128V1genomic_17	0.005755
DassieBacillus_D50	MafL6_MAL010070_GCF0006661851MycoafriMAL010070V1genomic_25	0.005726
DassieBacillus_D50	Mpinnipedii_ATCCBAA688	0.005427
DassieBacillus_D50	Mpinnipedii_MP2	0.005254
DassieBacillus_D50	Mpinnipedii_MP1	0.005253
DassieBacillus_D50	Mmicroti_ATCC 35782	0.0051
DassieBacillus_D50	Mmicroti_Maus III	0.0051
DassieBacillus_D50	MafL6_MAL010129_GCF0006667251MycoafriMAL010129V1genomic_26	0.004045
MafL5_MAF01v1_GCF9051830251_210	MafL6_MAL020107_GCF0006668651MycoafriMAL020107V1genomic_3	0.0719
MafL5_MAF01v1_GCF9051830251_210	MafL6_GM041182_GCF0002533551ASM25335v1genomic_2	0.07176
MafL5_MAF01v1_GCF9051830251_210	MafL6_MAL010131_GCF0006667651MycoafriMAL010131V1genomic_10	0.07176
MafL5_MAF01v1_GCF9051830251_210	MafL6_MAL020148_GCF0006661251MycoafriMAL020148V1genomic_4	0.07088
MafL5_MAF01v1_GCF9051830251_210	MafL6_MAL010081_GCF0006663051MycoafriMAL010081V1genomic_1	0.07079
MafL5_MAF01v1_GCF9051830251_210	MafL6_MAL010102_GCF0006664451MycoafriMAL010102V1genomic_9	0.07054
MafL5_MAF01v1_GCF9051830251_210	MafL6_MAL010084_GCF0006660651MycoafriMAL010084V1genomic_5	0.07
MafL5_MAF01v1_GCF9051830251_210	MafL6_MAL010120_GCF0006666451MycoafriMAL010120V1genomic_7	0.06998
MafL5_MAF01v1_GCF9051830251_210	MafL6_MAL020135_GCF0006669851MycoafriMAL020135V1genomic_6	0.06998
MafL5_MAF01v1_GCF9051830251_210	MafL6_MAL020185_GCF0006674451MycoafriMAL020185V1genomic_15	0.06863
MafL5_MAF01v1_GCF9051830251_210	MafL6_MAL010123_GCF0006666851MycoafriMAL010123V1genomic_8	0.06849
MafL5_MAF01v1_GCF9051830251_210	MafL6_K85_GCF0006658651MycoafriK85V1genomic_23	0.06804
MafL5_MAF01v1_GCF9051830251_210	MafL6_MAL010099_GCF0006664051MycoafriMAL010099V1genomic_22	0.06804
MafL5_MAF01v1_GCF9051830251_210	MafL6_MAL010071_GCF0006662051MycoafriMAL010071V1genomic_16	0.06799
MafL5_MAF01v1_GCF9051830251_210	MafL6_MAL010100_GCF0006664251MycoafriMAL010100V1genomic_21	0.06795
MafL5_MAF01v1_GCF9051830251_210	MafL6_MAL020173_GCF0006673251MycoafriMAL020173V1genomic_12	0.06788
MafL5_MAF01v1_GCF9051830251_210	MafL6_MAL020176_GCF0006673651MycoafriMAL020176V1genomic_11	0.06783
MafL5_MAF01v1_GCF9051830251_210	MafL6_MAL020193_GCF0006675251MycotubeMAL020193V1genomic_13	0.06767
MafL5_MAF01v1_GCF9051830251_210	MafL6_MAL020136_GCF0006670051MycotubeMAL020136V1genomic_14	0.06754
MafL5_MAF01v1_GCF9051830251_210	MafL6_MAL010111_GCF0006665851MycoafriMAL010111V1genomic_19	0.06737
MafL5_MAF01v1_GCF9051830251_210	MafL6_MAL010112_GCF0006666051MycoafriMAL010112V1genomic_18	0.06737
MafL5_MAF01v1_GCF9051830251_210	MafL6_UT307_GCF0015932251ASM159322v1genomic_20	0.06733
MafL5_MAF01v1_GCF9051830251_210	MafL6_MAL010137_GCF0006668451MycoafriMAL010137V1genomic_24	0.06702
MafL5_MAF01v1_GCF9051830251_210	MafL6_MAL010128_GCF0006667051MycoafriMAL010128V1genomic_17	0.06672
MafL5_MAF01v1_GCF9051830251_210	MafL6_MAL010070_GCF0006661851MycoafriMAL010070V1genomic_25	0.06643
MafL5_MAF01v1_GCF9051830251_210	MafL6_MAL010129_GCF0006667251MycoafriMAL010129V1genomic_26	0.04962
MafL5_MAF01v1_GCF9051830251_210	MboLb4_MBE4_GCF0027235451ASM272354v1genomic_35	0.008391
MafL5_MAF01v1_GCF9051830251_210	MboLb4_MBE5_GCF0014551651ASM145516v1genomic_34	0.008373
MafL5_MAF01v1_GCF9051830251_210	MboLb4_MbURU-008_GCF0027037851ASM270378v1genomic_37	0.008346
MafL5_MAF01v1_GCF9051830251_210	MboLb4_MbURU-021_GCF0027038851ASM270388v1genomic_36	0.00834
MafL5_MAF01v1_GCF9051830251_210	MboLb4_MbURU-023_GCF0027037951ASM270379v1genomic_38	0.008338
MafL5_MAF01v1_GCF9051830251_210	MboLb4_MbURU-011_GCF0027038951ASM270389v1genomic_40	0.008336
MafL5_MAF01v1_GCF9051830251_210	MboLb4_MbURU-004_GCF0027036951ASM270369v1genomic_41	0.008322
MafL5_MAF01v1_GCF9051830251_210	MboLb4_MbURU-015_GCF0027235351ASM272353v1genomic_42	0.008318
MafL5_MAF01v1_GCF9051830251_210	MboLb4_MbURU-009_GCF0027038351ASM270383v1genomic_39	0.008311
MafL5_MAF01v1_GCF9051830251_210	MboLb4_MBE10_GCF0008784851ASM87848v1genomic_32	0.008301
MafL5_MAF01v1_GCF9051830251_210	MboLb4_MBE6_GCF0010786151ASM107861v1genomic_33	0.008286
MafL5_MAF01v1_GCF9051830251_210	MboLb4_MbURU-013_GCF0027039851ASM270398v1genomic_63	0.008226
MafL5_MAF01v1_GCF9051830251_210	MboLb4_MbURU-012_GCF0007496851ASM74968v1genomic_27	0.008222
MafL5_MAF01v1_GCF9051830251_210	MboLb4_MBE9_GCF0007498051ASM74980v1genomic_28	0.008218
MafL5_MAF01v1_GCF9051830251_210	MboLb4_MbURU-022_GCF0027039951ASM270399v1genomic_43	0.008211
MafL5_MAF01v1_GCF9051830251_210	MtbL1_TBMENG-03_GCF0032936551_208	0.008181
MafL5_MAF01v1_GCF9051830251_210	MtbL1_AUSMDU00018547_GCF0096648751_207	0.008181
MafL5_MAF01v1_GCF9051830251_210	MtbL1_AUSMDU00018547_GCF0096648751_206	0.008181
MafL5_MAF01v1_GCF9051830251_210	MtbL1_EAI5/NITR206_GCF0003899451ASM38994v1genomic_0	0.008181
MafL5_MAF01v1_GCF9051830251_210	MboLb4_MBE13_GCF0007297451ASM72974v1genomic_29	0.00818
MafL5_MAF01v1_GCF9051830251_210	MboLb4_MBE7_GCF0007497251ASM74972v1genomic_30	0.008127
MafL5_MAF01v1_GCF9051830251_210	MboLb4_MBE2_GCF0007297551ASM72975v1genomic_45	0.008122
MafL5_MAF01v1_GCF9051830251_210	MboLb4_MBE3_GCF0007297651ASM72976v1genomic_44	0.008119
MafL5_MAF01v1_GCF9051830251_210	MboLb4_MbURU-001_GCF0011847351ASM118473v1genomic_61	0.008116
MafL5_MAF01v1_GCF9051830251_210	MboLb4_MbURU-006_GCF0027037251ASM270372v1genomic_31	0.008111
MafL5_MAF01v1_GCF9051830251_210	MboLb4_MbURU-016_GCF0027040251ASM270402v1genomic_64	0.008091
MafL5_MAF01v1_GCF9051830251_210	MboLb4_MbURU-003_GCF0027037351ASM270373v1genomic_62	0.008051
MafL5_MAF01v1_GCF9051830251_210	MboLb4_MbURU-005_GCF0027036851ASM270368v1genomic_65	0.008041
MafL5_MAF01v1_GCF9051830251_210	MboLb4_MbURU-019_GCF0027040351ASM270403v1genomic_67	0.008035
MafL5_MAF01v1_GCF9051830251_210	MboLb4_MbURU-020_GCF0027039551ASM270395v1genomic_66	0.008035
MafL5_MAF01v1_GCF9051830251_210	MtbL4_GG-5-10	0.007954
MafL5_MAF01v1_GCF9051830251_210	MboLb4_MbURU-018_GCF0027040551ASM270405v1genomic_57	0.007858
MafL5_MAF01v1_GCF9051830251_210	MboLb4_1_GCF0007497451ASM74974v1genomic_49	0.007856
MafL5_MAF01v1_GCF9051830251_210	MboLb4_M1009_GCF0021489751ASM214897v1genomic_54	0.00785
MafL5_MAF01v1_GCF9051830251_210	MboLb4_MbURU-010_GCF0027039451ASM270394v1genomic_59	0.007841
MafL5_MAF01v1_GCF9051830251_210	MboLb4_M1010_GCF0021490051ASM214900v1genomic_55	0.007837
MafL5_MAF01v1_GCF9051830251_210	Morygis_112400015	0.007833
MafL5_MAF01v1_GCF9051830251_210	Morygis_NIRTAH144	0.007833
MafL5_MAF01v1_GCF9051830251_210	MboLb4_MbURU-007_GCF0027038251ASM270382v1genomic_58	0.00783
MafL5_MAF01v1_GCF9051830251_210	MboLb4_MbURU-002_GCF0027037651ASM270376v1genomic_56	0.007794
MafL5_MAF01v1_GCF9051830251_210	MboLb3_35_GCF0007496651ASM74966v1genomic_73	0.007777
MafL5_MAF01v1_GCF9051830251_210	MboUnk_MB3_GCF0009478951AssemblyofthegenomeMB3genomic_68	0.007777
MafL5_MAF01v1_GCF9051830251_210	MboLb4_08-08BF2_GCF0007496751ASM74967v1genomic_53	0.007736
MafL5_MAF01v1_GCF9051830251_210	MboLb3_MB1_GCF0009478751GenomeassemblyofMycobacteriumbovisMB1genomic_72	0.007725
MafL5_MAF01v1_GCF9051830251_210	MboLb4_MbURU-017_GCF0027038751ASM270387v1genomic_60	0.007724
MafL5_MAF01v1_GCF9051830251_210	MboLb3_MB4_GCF0013693351AssemblyofMycobacteriumcapraeMB5genomegenomic_71	0.00772
MafL5_MAF01v1_GCF9051830251_210	MboLb1_Bz 31150_GCF0006496551MycoboviBz31150V1genomic_77	0.007668
MafL5_MAF01v1_GCF9051830251_210	MboLb1_D-10-02315_GCF0017260851ASM172608v1genomic_76	0.007644
MafL5_MAF01v1_GCF9051830251_210	MboUnk_D11-00843_GCF0020262851ASM202628v1genomic_69	0.007636
MafL5_MAF01v1_GCF9051830251_210	MboUnk_D11-01601_GCF0020263951ASM202639v1genomic_70	0.007624
MafL5_MAF01v1_GCF9051830251_210	Mcaprae_Allgaeu	0.00762
MafL5_MAF01v1_GCF9051830251_210	MboLb3_SP38_GCF0009343253ASM93432v3genomic_75	0.007612
MafL5_MAF01v1_GCF9051830251_210	Mcaprae_NLA000201913	0.007609
MafL5_MAF01v1_GCF9051830251_210	MboLb4_49-09_GCF0007496051ASM74960v1genomic_46	0.007606
MafL5_MAF01v1_GCF9051830251_210	Mcaprae_MB2	0.007598
MafL5_MAF01v1_GCF9051830251_210	MtbL4_GG-90-10	0.007586
MafL5_MAF01v1_GCF9051830251_210	MboLb3_D11-03130_GCF0020263251ASM202632v1genomic_74	0.007559
MafL5_MAF01v1_GCF9051830251_210	MboLb4_MBE1_GCF0007496251ASM74962v1genomic_47	0.007532
MafL5_MAF01v1_GCF9051830251_210	Mcaprae_ATCCBAA824	0.007503
MafL5_MAF01v1_GCF9051830251_210	MboLb4_Ravenel_GCF0007497851ASM74978v1genomic_52	0.007495
MafL5_MAF01v1_GCF9051830251_210	MboLb4_61-09_GCF0007497651ASM74976v1genomic_48	0.007489
MafL5_MAF01v1_GCF9051830251_210	MboLb4_32-08_GCF0007496151ASM74961v1genomic_50	0.007477
MafL5_MAF01v1_GCF9051830251_210	MboLb4_50_GCF0007498251ASM74982v1genomic_51	0.00747
MafL5_MAF01v1_GCF9051830251_210	MtbL4_GG-77-11	0.007225
MafL5_MAF01v1_GCF9051830251_210	MtbL4_GG-27-11_185	0.007215
MafL5_MAF01v1_GCF9051830251_210	MtbL1_mada_1-44_GCF9325273151_205	0.007098
MafL5_MAF01v1_GCF9051830251_210	Mpinnipedii_ATCCBAA688	0.006996
MafL5_MAF01v1_GCF9051830251_210	MtbL4_CG21_188	0.006953
MafL5_MAF01v1_GCF9051830251_210	MtbL4_I0003447-5_180	0.006902
MafL5_MAF01v1_GCF9051830251_210	MtbL4_H37Rv_CG_182	0.006901
MafL5_MAF01v1_GCF9051830251_210	MtbL4_mada_132_183	0.00689
MafL5_MAF01v1_GCF9051830251_210	MtbL2_RUS_B0	0.006888
MafL5_MAF01v1_GCF9051830251_210	MtbL2_mada_125	0.006886
MafL5_MAF01v1_GCF9051830251_210	MtbL4_GG-111-10	0.006825
MafL5_MAF01v1_GCF9051830251_210	Mpinnipedii_MP2	0.006823
MafL5_MAF01v1_GCF9051830251_210	Mpinnipedii_MP1	0.006822
MafL5_MAF01v1_GCF9051830251_210	MtbL4_CG20_186	0.006796
MafL5_MAF01v1_GCF9051830251_210	MtbL4_CG23_187	0.006788
MafL5_MAF01v1_GCF9051830251_210	MtbL2_SCAID 320.0_GCF0017024351ASM170243v1genomic_177	0.006784
MafL5_MAF01v1_GCF9051830251_210	MtbL2_SCAID 187.0_GCF0012755652ASM127556v2genomic_173	0.006782
MafL5_MAF01v1_GCF9051830251_210	MtbL4_SIT745/EAI1-MYS	0.00674
MafL5_MAF01v1_GCF9051830251_210	MtbL2_CSV383_190	0.006738
MafL5_MAF01v1_GCF9051830251_210	MtbL2_LN55_189	0.006738
MafL5_MAF01v1_GCF9051830251_210	MtbL2_SCAID 252.0_GCF0017082651ASM170826v1genomic_176	0.006737
MafL5_MAF01v1_GCF9051830251_210	MtbL4_GG-109-10_172	0.006722
MafL5_MAF01v1_GCF9051830251_210	MtbL2_W-148_GCF0001931852ASM19318v2genomic_175	0.006718
MafL5_MAF01v1_GCF9051830251_210	MtbL4_GG-129-11	0.006705
MafL5_MAF01v1_GCF9051830251_210	MtbL4_CG24_174	0.006699
MafL5_MAF01v1_GCF9051830251_210	MtbL4_GG-137-10_184	0.006697
MafL5_MAF01v1_GCF9051830251_210	Mmicroti_Maus III	0.00668
MafL5_MAF01v1_GCF9051830251_210	MtbL2_TBV4768_195	0.00667
MafL5_MAF01v1_GCF9051830251_210	Mmicroti_ATCC 35782	0.006669
MafL5_MAF01v1_GCF9051830251_210	MtbL4_GG-134-11	0.006652
MafL5_MAF01v1_GCF9051830251_210	MtbL2_MDRMA2491_194	0.006651
MafL5_MAF01v1_GCF9051830251_210	MtbL2_SLM060_193	0.006648
MafL5_MAF01v1_GCF9051830251_210	MtbL2_MDRMA1565_192	0.006643
MafL5_MAF01v1_GCF9051830251_210	MtbL4_GG-229-10	0.006589
MafL5_MAF01v1_GCF9051830251_210	MtbL4_GG-20-11	0.006578
MafL5_MAF01v1_GCF9051830251_210	MtbL4_LN3588_GCF0024476951ASM244769v1genomic_97	0.006563
MafL5_MAF01v1_GCF9051830251_210	MtbL4_MDRDM1098_GCF0024471151ASM244711v1genomic_109	0.006551
MafL5_MAF01v1_GCF9051830251_210	MtbL4_TBDM425_GCF0024471751ASM244717v1genomic_108	0.006551
MafL5_MAF01v1_GCF9051830251_210	MtbL4_I0002353-6_GCF0018958451ASM189584v1genomic_110	0.00655
MafL5_MAF01v1_GCF9051830251_210	MtbL4_GG-37-11_168	0.00654
MafL5_MAF01v1_GCF9051830251_210	MtbL4_TBDM2444_GCF0024480751ASM244807v1genomic_125	0.006531
MafL5_MAF01v1_GCF9051830251_210	MtbL4_DK9897_GCF0019224851ASM192248v1genomic_147	0.006515
MafL5_MAF01v1_GCF9051830251_210	MtbL4_ME1473_GCF0024471551ASM244715v1genomic_124	0.006513
MafL5_MAF01v1_GCF9051830251_210	MtbL4_M0002959-6_GCF0018958651ASM189586v1genomic_96	0.006512
MafL5_MAF01v1_GCF9051830251_210	MtbL4_I0004000-1_GCF0018958051ASM189580v1genomic_122	0.00651
MafL5_MAF01v1_GCF9051830251_210	MtbL4_GG-186-10_111	0.006504
MafL5_MAF01v1_GCF9051830251_210	MtbL4_LE492_GCF0024469951ASM244699v1genomic_120	0.006497
MafL5_MAF01v1_GCF9051830251_210	MtbL4_LE486_GCF0024469751ASM244697v1genomic_121	0.006496
MafL5_MAF01v1_GCF9051830251_210	MtbL4_LN3756_GCF0024470551ASM244705v1genomic_146	0.006487
MafL5_MAF01v1_GCF9051830251_210	MtbL4_MDRDM260_GCF0024470751ASM244707v1genomic_145	0.006487
MafL5_MAF01v1_GCF9051830251_210	MtbL4_I0004241-1_GCF0018957651ASM189576v1genomic_95	0.006483
MafL5_MAF01v1_GCF9051830251_210	MtbL4_KZN 605_GCF0001546052ASM15460v2genomic_114	0.006481
MafL5_MAF01v1_GCF9051830251_210	MtbL4_LE63_GCF0024474751ASM244747v1genomic_142	0.00648
MafL5_MAF01v1_GCF9051830251_210	MtbL4_MDRMA2019_GCF0024479551ASM244795v1genomic_123	0.006479
MafL5_MAF01v1_GCF9051830251_210	MtbL4_LN1856_GCF0024478151ASM244781v1genomic_99	0.006478
MafL5_MAF01v1_GCF9051830251_210	MtbL4_CSV4644_GCF0024468951ASM244689v1genomic_94	0.006473
MafL5_MAF01v1_GCF9051830251_210	MtbL4_TBV5000_GCF0024471951ASM244719v1genomic_101	0.006473
MafL5_MAF01v1_GCF9051830251_210	MtbL4_TBV5362_GCF0024472151ASM244721v1genomic_102	0.006473
MafL5_MAF01v1_GCF9051830251_210	MtbL4_MDRDM827_GCF0024478551ASM244785v1genomic_103	0.006471
MafL5_MAF01v1_GCF9051830251_210	MtbL4_KZN 1435_GCF0000236251ASM2362v1genomic_113	0.006469
MafL5_MAF01v1_GCF9051830251_210	MtbL4_LN2978_GCF0024476551ASM244765v1genomic_141	0.00646
MafL5_MAF01v1_GCF9051830251_210	MtbL4_GG-36-11_134	0.006459
MafL5_MAF01v1_GCF9051830251_210	MtbL4_LN2900_GCF0024478351ASM244783v1genomic_98	0.006456
MafL5_MAF01v1_GCF9051830251_210	MtbL4_TBDM2489_GCF0024481151ASM244811v1genomic_104	0.006455
MafL5_MAF01v1_GCF9051830251_210	MtbL4_LE76_GCF0024474951ASM244749v1genomic_115	0.006454
MafL5_MAF01v1_GCF9051830251_210	MtbL4_SLM036_GCF0024472551ASM244725v1genomic_117	0.00645
MafL5_MAF01v1_GCF9051830251_210	MtbL4_KZN 4207_GCF0001545852ASM15458v2genomic_112	0.006445
MafL5_MAF01v1_GCF9051830251_210	MtbL4_LN763_GCF0024476351ASM244763v1genomic_105	0.006443
MafL5_MAF01v1_GCF9051830251_210	MtbL4_TBV4766_GCF0024481751ASM244817v1genomic_100	0.006442
MafL5_MAF01v1_GCF9051830251_210	MtbL4_M0018684-2_GCF0018957851ASM189578v1genomic_118	0.006439
MafL5_MAF01v1_GCF9051830251_210	MtbL4_MDRMA701_GCF0024478951ASM244789v1genomic_116	0.006431
MafL5_MAF01v1_GCF9051830251_210	MtbL4_TBDM2189_GCF0024480551ASM244805v1genomic_143	0.006427
MafL5_MAF01v1_GCF9051830251_210	MtbL4_MDRMA2260_GCF0024479951ASM244799v1genomic_106	0.006422
MafL5_MAF01v1_GCF9051830251_210	MtbL4_LN3672_GCF0024477551ASM244775v1genomic_130	0.00642
MafL5_MAF01v1_GCF9051830251_210	MtbL4_LE371_GCF0024475551ASM244755v1genomic_132	0.006413
MafL5_MAF01v1_GCF9051830251_210	MtbL4_TBDM2487_GCF0024480951ASM244809v1genomic_137	0.006409
MafL5_MAF01v1_GCF9051830251_210	MtbL4_CSV5769_GCF0024469151ASM244691v1genomic_144	0.006406
MafL5_MAF01v1_GCF9051830251_210	MtbL4_CSV4519_GCF0024468751ASM244687v1genomic_119	0.006397
MafL5_MAF01v1_GCF9051830251_210	MtbL4_LN2358_GCF0024470351ASM244703v1genomic_107	0.006395
MafL5_MAF01v1_GCF9051830251_210	MtbL4_SLM088_GCF0024473551ASM244735v1genomic_149	0.006393
MafL5_MAF01v1_GCF9051830251_210	MtbL4_GG-121-10_133	0.006377
MafL5_MAF01v1_GCF9051830251_210	MtbL4_GG-45-11_165	0.006377
MafL5_MAF01v1_GCF9051830251_210	MtbL4_SLM056_GCF0024472951ASM244729v1genomic_127	0.006375
MafL5_MAF01v1_GCF9051830251_210	MtbL4_TBDM1506_GCF0024480351ASM244803v1genomic_171	0.006374
MafL5_MAF01v1_GCF9051830251_210	MtbL4_CSV9577_GCF0024474351ASM244743v1genomic_131	0.00637
MafL5_MAF01v1_GCF9051830251_210	MtbL4_LN3584_GCF0024476751ASM244767v1genomic_129	0.006369
MafL5_MAF01v1_GCF9051830251_210	MtbL4_LE79_GCF0024475151ASM244751v1genomic_148	0.006366
MafL5_MAF01v1_GCF9051830251_210	MtbL4_LE410_GCF0024475751ASM244757v1genomic_136	0.006363
MafL5_MAF01v1_GCF9051830251_210	MtbL4_LN3668_GCF0024477351ASM244773v1genomic_135	0.006362
MafL5_MAF01v1_GCF9051830251_210	MtbL4_LE103_GCF0024475351ASM244753v1genomic_128	0.006356
MafL5_MAF01v1_GCF9051830251_210	MtbL4_I0002801-4_GCF0018958251ASM189582v1genomic_170	0.006345
MafL5_MAF01v1_GCF9051830251_210	MtbL4_SLM100_GCF0024473751ASM244737v1genomic_155	0.006343
MafL5_MAF01v1_GCF9051830251_210	MtbL4_LN3589_GCF0024477151ASM244771v1genomic_162	0.00634
MafL5_MAF01v1_GCF9051830251_210	MtbL4_LN180_GCF0024470151ASM244701v1genomic_157	0.006324
MafL5_MAF01v1_GCF9051830251_210	MtbL4_TBDM2699_GCF0024481351ASM244813v1genomic_150	0.006324
MafL5_MAF01v1_GCF9051830251_210	MtbL4_TBDM2717_GCF0024481551ASM244815v1genomic_151	0.006324
MafL5_MAF01v1_GCF9051830251_210	MtbL4_CSV10399_GCF0024469351ASM244693v1genomic_169	0.006319
MafL5_MAF01v1_GCF9051830251_210	MtbL1_EAI5_204	0.006315
MafL5_MAF01v1_GCF9051830251_210	DassieBacillus_D47	0.00631
MafL5_MAF01v1_GCF9051830251_210	MtbL4_MDRMA2082_GCF0024479751ASM244797v1genomic_152	0.006309
MafL5_MAF01v1_GCF9051830251_210	MtbL4_TBV4952_GCF0024482151ASM244821v1genomic_154	0.006306
MafL5_MAF01v1_GCF9051830251_210	DassieBacillus_D48	0.0063
MafL5_MAF01v1_GCF9051830251_210	MtbL4_CSV11678_GCF0024469551ASM244695v1genomic_164	0.006289
MafL5_MAF01v1_GCF9051830251_210	DassieBacillus_D50	0.006281
MafL5_MAF01v1_GCF9051830251_210	MtbL4_LN3695_GCF0024477751ASM244777v1genomic_153	0.006281
MafL5_MAF01v1_GCF9051830251_210	DassieBacillus_D49	0.00628
MafL5_MAF01v1_GCF9051830251_210	MtbL4_LN1100_GCF0024477951ASM244779v1genomic_160	0.006274
MafL5_MAF01v1_GCF9051830251_210	MtbL4_SLM063_GCF0024473351ASM244733v1genomic_158	0.006268
MafL5_MAF01v1_GCF9051830251_210	MtbL4_MDRMA203_GCF0024478751ASM244787v1genomic_166	0.006267
MafL5_MAF01v1_GCF9051830251_210	MtbL4_SLM040_GCF0024472751ASM244727v1genomic_159	0.006267
MafL5_MAF01v1_GCF9051830251_210	MtbL4_LE13_GCF0024474551ASM244745v1genomic_163	0.006259
MafL5_MAF01v1_GCF9051830251_210	MtbL4_MDRMA2441_GCF0024480151ASM244801v1genomic_138	0.006256
MafL5_MAF01v1_GCF9051830251_210	MtbL4_CSV3611_GCF0024474151ASM244741v1genomic_139	0.006247
MafL5_MAF01v1_GCF9051830251_210	MtbL4_MDRMA863_GCF0024479151ASM244791v1genomic_156	0.006224
MafL5_MAF01v1_GCF9051830251_210	MtbL4_Haarlem_GCF0001536852ASM15368v2genomic_161	0.006215
MafL5_MAF01v1_GCF9051830251_210	MtbL4_MDRDM627_GCF0024470951ASM244709v1genomic_126	0.005893
MafL5_MAF01v1_GCF9051830251_210	MtbL4_LN317_GCF0024476151ASM244761v1genomic_140	0.005858
MafL5_MAF01v1_GCF9051830251_210	MtbL4_TBV5365_GCF0024472351ASM244723v1genomic_167	0.00551
MafL5_MAL010074_GCF0006662251MycoafriMAL010074V1genomic_92	MafL6_MAL020107_GCF0006668651MycoafriMAL020107V1genomic_3	0.0719
MafL5_MAL010074_GCF0006662251MycoafriMAL010074V1genomic_92	MafL6_GM041182_GCF0002533551ASM25335v1genomic_2	0.07176
MafL5_MAL010074_GCF0006662251MycoafriMAL010074V1genomic_92	MafL6_MAL010131_GCF0006667651MycoafriMAL010131V1genomic_10	0.07176
MafL5_MAL010074_GCF0006662251MycoafriMAL010074V1genomic_92	MafL6_MAL020148_GCF0006661251MycoafriMAL020148V1genomic_4	0.07088
MafL5_MAL010074_GCF0006662251MycoafriMAL010074V1genomic_92	MafL6_MAL010081_GCF0006663051MycoafriMAL010081V1genomic_1	0.07079
MafL5_MAL010074_GCF0006662251MycoafriMAL010074V1genomic_92	MafL6_MAL010102_GCF0006664451MycoafriMAL010102V1genomic_9	0.07054
MafL5_MAL010074_GCF0006662251MycoafriMAL010074V1genomic_92	MafL6_MAL010084_GCF0006660651MycoafriMAL010084V1genomic_5	0.07
MafL5_MAL010074_GCF0006662251MycoafriMAL010074V1genomic_92	MafL6_MAL010120_GCF0006666451MycoafriMAL010120V1genomic_7	0.06998
MafL5_MAL010074_GCF0006662251MycoafriMAL010074V1genomic_92	MafL6_MAL020135_GCF0006669851MycoafriMAL020135V1genomic_6	0.06998
MafL5_MAL010074_GCF0006662251MycoafriMAL010074V1genomic_92	MafL6_MAL020185_GCF0006674451MycoafriMAL020185V1genomic_15	0.06863
MafL5_MAL010074_GCF0006662251MycoafriMAL010074V1genomic_92	MafL6_MAL010123_GCF0006666851MycoafriMAL010123V1genomic_8	0.06849
MafL5_MAL010074_GCF0006662251MycoafriMAL010074V1genomic_92	MafL6_K85_GCF0006658651MycoafriK85V1genomic_23	0.06804
MafL5_MAL010074_GCF0006662251MycoafriMAL010074V1genomic_92	MafL6_MAL010099_GCF0006664051MycoafriMAL010099V1genomic_22	0.06804
MafL5_MAL010074_GCF0006662251MycoafriMAL010074V1genomic_92	MafL6_MAL010071_GCF0006662051MycoafriMAL010071V1genomic_16	0.06799
MafL5_MAL010074_GCF0006662251MycoafriMAL010074V1genomic_92	MafL6_MAL010100_GCF0006664251MycoafriMAL010100V1genomic_21	0.06795
MafL5_MAL010074_GCF0006662251MycoafriMAL010074V1genomic_92	MafL6_MAL020173_GCF0006673251MycoafriMAL020173V1genomic_12	0.06788
MafL5_MAL010074_GCF0006662251MycoafriMAL010074V1genomic_92	MafL6_MAL020176_GCF0006673651MycoafriMAL020176V1genomic_11	0.06783
MafL5_MAL010074_GCF0006662251MycoafriMAL010074V1genomic_92	MafL6_MAL020193_GCF0006675251MycotubeMAL020193V1genomic_13	0.06767
MafL5_MAL010074_GCF0006662251MycoafriMAL010074V1genomic_92	MafL6_MAL020136_GCF0006670051MycotubeMAL020136V1genomic_14	0.06754
MafL5_MAL010074_GCF0006662251MycoafriMAL010074V1genomic_92	MafL6_MAL010111_GCF0006665851MycoafriMAL010111V1genomic_19	0.06737
MafL5_MAL010074_GCF0006662251MycoafriMAL010074V1genomic_92	MafL6_MAL010112_GCF0006666051MycoafriMAL010112V1genomic_18	0.06737
MafL5_MAL010074_GCF0006662251MycoafriMAL010074V1genomic_92	MafL6_UT307_GCF0015932251ASM159322v1genomic_20	0.06733
MafL5_MAL010074_GCF0006662251MycoafriMAL010074V1genomic_92	MafL6_MAL010137_GCF0006668451MycoafriMAL010137V1genomic_24	0.06702
MafL5_MAL010074_GCF0006662251MycoafriMAL010074V1genomic_92	MafL6_MAL010128_GCF0006667051MycoafriMAL010128V1genomic_17	0.06672
MafL5_MAL010074_GCF0006662251MycoafriMAL010074V1genomic_92	MafL6_MAL010070_GCF0006661851MycoafriMAL010070V1genomic_25	0.06643
MafL5_MAL010074_GCF0006662251MycoafriMAL010074V1genomic_92	MafL6_MAL010129_GCF0006667251MycoafriMAL010129V1genomic_26	0.04962
MafL5_MAL010074_GCF0006662251MycoafriMAL010074V1genomic_92	MboLb4_MBE4_GCF0027235451ASM272354v1genomic_35	0.008391
MafL5_MAL010074_GCF0006662251MycoafriMAL010074V1genomic_92	MboLb4_MBE5_GCF0014551651ASM145516v1genomic_34	0.008373
MafL5_MAL010074_GCF0006662251MycoafriMAL010074V1genomic_92	MboLb4_MbURU-008_GCF0027037851ASM270378v1genomic_37	0.008346
MafL5_MAL010074_GCF0006662251MycoafriMAL010074V1genomic_92	MboLb4_MbURU-021_GCF0027038851ASM270388v1genomic_36	0.00834
MafL5_MAL010074_GCF0006662251MycoafriMAL010074V1genomic_92	MboLb4_MbURU-023_GCF0027037951ASM270379v1genomic_38	0.008338
MafL5_MAL010074_GCF0006662251MycoafriMAL010074V1genomic_92	MboLb4_MbURU-011_GCF0027038951ASM270389v1genomic_40	0.008336
MafL5_MAL010074_GCF0006662251MycoafriMAL010074V1genomic_92	MboLb4_MbURU-004_GCF0027036951ASM270369v1genomic_41	0.008322
MafL5_MAL010074_GCF0006662251MycoafriMAL010074V1genomic_92	MboLb4_MbURU-015_GCF0027235351ASM272353v1genomic_42	0.008318
MafL5_MAL010074_GCF0006662251MycoafriMAL010074V1genomic_92	MboLb4_MbURU-009_GCF0027038351ASM270383v1genomic_39	0.008311
MafL5_MAL010074_GCF0006662251MycoafriMAL010074V1genomic_92	MboLb4_MBE10_GCF0008784851ASM87848v1genomic_32	0.008301
MafL5_MAL010074_GCF0006662251MycoafriMAL010074V1genomic_92	MboLb4_MBE6_GCF0010786151ASM107861v1genomic_33	0.008286
MafL5_MAL010074_GCF0006662251MycoafriMAL010074V1genomic_92	MboLb4_MbURU-013_GCF0027039851ASM270398v1genomic_63	0.008226
MafL5_MAL010074_GCF0006662251MycoafriMAL010074V1genomic_92	MboLb4_MbURU-012_GCF0007496851ASM74968v1genomic_27	0.008222
MafL5_MAL010074_GCF0006662251MycoafriMAL010074V1genomic_92	MboLb4_MBE9_GCF0007498051ASM74980v1genomic_28	0.008218
MafL5_MAL010074_GCF0006662251MycoafriMAL010074V1genomic_92	MboLb4_MbURU-022_GCF0027039951ASM270399v1genomic_43	0.008211
MafL5_MAL010074_GCF0006662251MycoafriMAL010074V1genomic_92	MtbL1_EAI5/NITR206_GCF0003899451ASM38994v1genomic_0	0.008181
MafL5_MAL010074_GCF0006662251MycoafriMAL010074V1genomic_92	MtbL1_AUSMDU00018547_GCF0096648751_206	0.00818097
MafL5_MAL010074_GCF0006662251MycoafriMAL010074V1genomic_92	MboLb4_MBE13_GCF0007297451ASM72974v1genomic_29	0.00818
MafL5_MAL010074_GCF0006662251MycoafriMAL010074V1genomic_92	MtbL1_AUSMDU00018547_GCF0096648751_207	0.0081774
MafL5_MAL010074_GCF0006662251MycoafriMAL010074V1genomic_92	MboLb4_MBE7_GCF0007497251ASM74972v1genomic_30	0.008127
MafL5_MAL010074_GCF0006662251MycoafriMAL010074V1genomic_92	MtbL1_TBMENG-03_GCF0032936551_208	0.00812474
MafL5_MAL010074_GCF0006662251MycoafriMAL010074V1genomic_92	MboLb4_MBE2_GCF0007297551ASM72975v1genomic_45	0.008122
MafL5_MAL010074_GCF0006662251MycoafriMAL010074V1genomic_92	MboLb4_MBE3_GCF0007297651ASM72976v1genomic_44	0.008119
MafL5_MAL010074_GCF0006662251MycoafriMAL010074V1genomic_92	MboLb4_MbURU-001_GCF0011847351ASM118473v1genomic_61	0.008116
MafL5_MAL010074_GCF0006662251MycoafriMAL010074V1genomic_92	MboLb4_MbURU-006_GCF0027037251ASM270372v1genomic_31	0.008111
MafL5_MAL010074_GCF0006662251MycoafriMAL010074V1genomic_92	MboLb4_MbURU-016_GCF0027040251ASM270402v1genomic_64	0.008091
MafL5_MAL010074_GCF0006662251MycoafriMAL010074V1genomic_92	MboLb4_MbURU-003_GCF0027037351ASM270373v1genomic_62	0.008051
MafL5_MAL010074_GCF0006662251MycoafriMAL010074V1genomic_92	MboLb4_MbURU-005_GCF0027036851ASM270368v1genomic_65	0.008041
MafL5_MAL010074_GCF0006662251MycoafriMAL010074V1genomic_92	MboLb4_MbURU-019_GCF0027040351ASM270403v1genomic_67	0.008035
MafL5_MAL010074_GCF0006662251MycoafriMAL010074V1genomic_92	MboLb4_MbURU-020_GCF0027039551ASM270395v1genomic_66	0.008035
MafL5_MAL010074_GCF0006662251MycoafriMAL010074V1genomic_92	MtbL4_GG-5-10	0.007954
MafL5_MAL010074_GCF0006662251MycoafriMAL010074V1genomic_92	MboLb4_MbURU-018_GCF0027040551ASM270405v1genomic_57	0.007858
MafL5_MAL010074_GCF0006662251MycoafriMAL010074V1genomic_92	MboLb4_1_GCF0007497451ASM74974v1genomic_49	0.007856
MafL5_MAL010074_GCF0006662251MycoafriMAL010074V1genomic_92	MboLb4_M1009_GCF0021489751ASM214897v1genomic_54	0.00785
MafL5_MAL010074_GCF0006662251MycoafriMAL010074V1genomic_92	MboLb4_MbURU-010_GCF0027039451ASM270394v1genomic_59	0.007841
MafL5_MAL010074_GCF0006662251MycoafriMAL010074V1genomic_92	MboLb4_M1010_GCF0021490051ASM214900v1genomic_55	0.007837
MafL5_MAL010074_GCF0006662251MycoafriMAL010074V1genomic_92	Morygis_112400015	0.007833
MafL5_MAL010074_GCF0006662251MycoafriMAL010074V1genomic_92	Morygis_NIRTAH144	0.007833
MafL5_MAL010074_GCF0006662251MycoafriMAL010074V1genomic_92	MboLb4_MbURU-007_GCF0027038251ASM270382v1genomic_58	0.00783
MafL5_MAL010074_GCF0006662251MycoafriMAL010074V1genomic_92	MboLb4_MbURU-002_GCF0027037651ASM270376v1genomic_56	0.007794
MafL5_MAL010074_GCF0006662251MycoafriMAL010074V1genomic_92	MboLb3_35_GCF0007496651ASM74966v1genomic_73	0.007777
MafL5_MAL010074_GCF0006662251MycoafriMAL010074V1genomic_92	MboUnk_MB3_GCF0009478951AssemblyofthegenomeMB3genomic_68	0.007777
MafL5_MAL010074_GCF0006662251MycoafriMAL010074V1genomic_92	MboLb4_08-08BF2_GCF0007496751ASM74967v1genomic_53	0.007736
MafL5_MAL010074_GCF0006662251MycoafriMAL010074V1genomic_92	MboLb3_MB1_GCF0009478751GenomeassemblyofMycobacteriumbovisMB1genomic_72	0.007725
MafL5_MAL010074_GCF0006662251MycoafriMAL010074V1genomic_92	MboLb4_MbURU-017_GCF0027038751ASM270387v1genomic_60	0.007724
MafL5_MAL010074_GCF0006662251MycoafriMAL010074V1genomic_92	MboLb3_MB4_GCF0013693351AssemblyofMycobacteriumcapraeMB5genomegenomic_71	0.00772
MafL5_MAL010074_GCF0006662251MycoafriMAL010074V1genomic_92	MboLb1_Bz 31150_GCF0006496551MycoboviBz31150V1genomic_77	0.007668
MafL5_MAL010074_GCF0006662251MycoafriMAL010074V1genomic_92	MboLb1_D-10-02315_GCF0017260851ASM172608v1genomic_76	0.007644
MafL5_MAL010074_GCF0006662251MycoafriMAL010074V1genomic_92	MboUnk_D11-00843_GCF0020262851ASM202628v1genomic_69	0.007636
MafL5_MAL010074_GCF0006662251MycoafriMAL010074V1genomic_92	MboUnk_D11-01601_GCF0020263951ASM202639v1genomic_70	0.007624
MafL5_MAL010074_GCF0006662251MycoafriMAL010074V1genomic_92	Mcaprae_Allgaeu	0.00762
MafL5_MAL010074_GCF0006662251MycoafriMAL010074V1genomic_92	MboLb3_SP38_GCF0009343253ASM93432v3genomic_75	0.007612
MafL5_MAL010074_GCF0006662251MycoafriMAL010074V1genomic_92	MboLb4_49-09_GCF0007496051ASM74960v1genomic_46	0.007606
MafL5_MAL010074_GCF0006662251MycoafriMAL010074V1genomic_92	Mcaprae_MB2	0.007598
MafL5_MAL010074_GCF0006662251MycoafriMAL010074V1genomic_92	Mcaprae_NLA000201913	0.00759503
MafL5_MAL010074_GCF0006662251MycoafriMAL010074V1genomic_92	MtbL4_GG-90-10	0.007586
MafL5_MAL010074_GCF0006662251MycoafriMAL010074V1genomic_92	MboLb3_D11-03130_GCF0020263251ASM202632v1genomic_74	0.007559
MafL5_MAL010074_GCF0006662251MycoafriMAL010074V1genomic_92	MboLb4_MBE1_GCF0007496251ASM74962v1genomic_47	0.007532
MafL5_MAL010074_GCF0006662251MycoafriMAL010074V1genomic_92	Mcaprae_ATCCBAA824	0.007503
MafL5_MAL010074_GCF0006662251MycoafriMAL010074V1genomic_92	MboLb4_Ravenel_GCF0007497851ASM74978v1genomic_52	0.007495
MafL5_MAL010074_GCF0006662251MycoafriMAL010074V1genomic_92	MboLb4_61-09_GCF0007497651ASM74976v1genomic_48	0.007489
MafL5_MAL010074_GCF0006662251MycoafriMAL010074V1genomic_92	MboLb4_32-08_GCF0007496151ASM74961v1genomic_50	0.007477
MafL5_MAL010074_GCF0006662251MycoafriMAL010074V1genomic_92	MboLb4_50_GCF0007498251ASM74982v1genomic_51	0.00747
MafL5_MAL010074_GCF0006662251MycoafriMAL010074V1genomic_92	MtbL4_GG-77-11	0.007225
MafL5_MAL010074_GCF0006662251MycoafriMAL010074V1genomic_92	MtbL4_GG-27-11_185	0.007215
MafL5_MAL010074_GCF0006662251MycoafriMAL010074V1genomic_92	MtbL1_mada_1-44_GCF9325273151_205	0.00709797
MafL5_MAL010074_GCF0006662251MycoafriMAL010074V1genomic_92	Mpinnipedii_ATCCBAA688	0.006996
MafL5_MAL010074_GCF0006662251MycoafriMAL010074V1genomic_92	MtbL4_CG21_188	0.006953
MafL5_MAL010074_GCF0006662251MycoafriMAL010074V1genomic_92	MtbL4_I0003447-5_180	0.006902
MafL5_MAL010074_GCF0006662251MycoafriMAL010074V1genomic_92	MtbL4_H37Rv_CG_182	0.006901
MafL5_MAL010074_GCF0006662251MycoafriMAL010074V1genomic_92	MtbL4_mada_132_183	0.00689
MafL5_MAL010074_GCF0006662251MycoafriMAL010074V1genomic_92	MtbL2_RUS_B0	0.006888
MafL5_MAL010074_GCF0006662251MycoafriMAL010074V1genomic_92	MtbL2_mada_125	0.006886
MafL5_MAL010074_GCF0006662251MycoafriMAL010074V1genomic_92	MtbL4_GG-111-10	0.006825
MafL5_MAL010074_GCF0006662251MycoafriMAL010074V1genomic_92	Mpinnipedii_MP2	0.006823
MafL5_MAL010074_GCF0006662251MycoafriMAL010074V1genomic_92	Mpinnipedii_MP1	0.006822
MafL5_MAL010074_GCF0006662251MycoafriMAL010074V1genomic_92	MtbL4_CG20_186	0.006796
MafL5_MAL010074_GCF0006662251MycoafriMAL010074V1genomic_92	MtbL4_CG23_187	0.006788
MafL5_MAL010074_GCF0006662251MycoafriMAL010074V1genomic_92	MtbL2_SCAID 320.0_GCF0017024351ASM170243v1genomic_177	0.006784
MafL5_MAL010074_GCF0006662251MycoafriMAL010074V1genomic_92	MtbL2_SCAID 187.0_GCF0012755652ASM127556v2genomic_173	0.006782
MafL5_MAL010074_GCF0006662251MycoafriMAL010074V1genomic_92	MtbL4_SIT745/EAI1-MYS	0.00674
MafL5_MAL010074_GCF0006662251MycoafriMAL010074V1genomic_92	MtbL2_CSV383_190	0.006738
MafL5_MAL010074_GCF0006662251MycoafriMAL010074V1genomic_92	MtbL2_LN55_189	0.006738
MafL5_MAL010074_GCF0006662251MycoafriMAL010074V1genomic_92	MtbL2_SCAID 252.0_GCF0017082651ASM170826v1genomic_176	0.006737
MafL5_MAL010074_GCF0006662251MycoafriMAL010074V1genomic_92	MtbL4_GG-109-10_172	0.006722
MafL5_MAL010074_GCF0006662251MycoafriMAL010074V1genomic_92	MtbL2_W-148_GCF0001931852ASM19318v2genomic_175	0.006718
MafL5_MAL010074_GCF0006662251MycoafriMAL010074V1genomic_92	MtbL4_GG-129-11	0.006705
MafL5_MAL010074_GCF0006662251MycoafriMAL010074V1genomic_92	MtbL4_CG24_174	0.006699
MafL5_MAL010074_GCF0006662251MycoafriMAL010074V1genomic_92	MtbL4_GG-137-10_184	0.006697
MafL5_MAL010074_GCF0006662251MycoafriMAL010074V1genomic_92	MtbL2_TBV4768_195	0.00667
MafL5_MAL010074_GCF0006662251MycoafriMAL010074V1genomic_92	Mmicroti_ATCC 35782	0.006669
MafL5_MAL010074_GCF0006662251MycoafriMAL010074V1genomic_92	Mmicroti_Maus III	0.006669
MafL5_MAL010074_GCF0006662251MycoafriMAL010074V1genomic_92	MtbL4_GG-134-11	0.006652
MafL5_MAL010074_GCF0006662251MycoafriMAL010074V1genomic_92	MtbL2_MDRMA2491_194	0.006651
MafL5_MAL010074_GCF0006662251MycoafriMAL010074V1genomic_92	MtbL2_SLM060_193	0.006648
MafL5_MAL010074_GCF0006662251MycoafriMAL010074V1genomic_92	MtbL2_MDRMA1565_192	0.006643
MafL5_MAL010074_GCF0006662251MycoafriMAL010074V1genomic_92	MtbL4_GG-229-10	0.006589
MafL5_MAL010074_GCF0006662251MycoafriMAL010074V1genomic_92	MtbL4_GG-20-11	0.006578
MafL5_MAL010074_GCF0006662251MycoafriMAL010074V1genomic_92	MtbL4_LN3588_GCF0024476951ASM244769v1genomic_97	0.006563
MafL5_MAL010074_GCF0006662251MycoafriMAL010074V1genomic_92	MtbL4_MDRDM1098_GCF0024471151ASM244711v1genomic_109	0.006551
MafL5_MAL010074_GCF0006662251MycoafriMAL010074V1genomic_92	MtbL4_TBDM425_GCF0024471751ASM244717v1genomic_108	0.006551
MafL5_MAL010074_GCF0006662251MycoafriMAL010074V1genomic_92	MtbL4_I0002353-6_GCF0018958451ASM189584v1genomic_110	0.00655
MafL5_MAL010074_GCF0006662251MycoafriMAL010074V1genomic_92	MtbL4_GG-37-11_168	0.00654
MafL5_MAL010074_GCF0006662251MycoafriMAL010074V1genomic_92	MtbL4_TBDM2444_GCF0024480751ASM244807v1genomic_125	0.006531
MafL5_MAL010074_GCF0006662251MycoafriMAL010074V1genomic_92	MtbL4_DK9897_GCF0019224851ASM192248v1genomic_147	0.006515
MafL5_MAL010074_GCF0006662251MycoafriMAL010074V1genomic_92	MtbL4_ME1473_GCF0024471551ASM244715v1genomic_124	0.006513
MafL5_MAL010074_GCF0006662251MycoafriMAL010074V1genomic_92	MtbL4_M0002959-6_GCF0018958651ASM189586v1genomic_96	0.006512
MafL5_MAL010074_GCF0006662251MycoafriMAL010074V1genomic_92	MtbL4_I0004000-1_GCF0018958051ASM189580v1genomic_122	0.00651
MafL5_MAL010074_GCF0006662251MycoafriMAL010074V1genomic_92	MtbL4_GG-186-10_111	0.006504
MafL5_MAL010074_GCF0006662251MycoafriMAL010074V1genomic_92	MtbL4_LE492_GCF0024469951ASM244699v1genomic_120	0.006497
MafL5_MAL010074_GCF0006662251MycoafriMAL010074V1genomic_92	MtbL4_LE486_GCF0024469751ASM244697v1genomic_121	0.006496
MafL5_MAL010074_GCF0006662251MycoafriMAL010074V1genomic_92	MtbL4_LN3756_GCF0024470551ASM244705v1genomic_146	0.006487
MafL5_MAL010074_GCF0006662251MycoafriMAL010074V1genomic_92	MtbL4_MDRDM260_GCF0024470751ASM244707v1genomic_145	0.006487
MafL5_MAL010074_GCF0006662251MycoafriMAL010074V1genomic_92	MtbL4_I0004241-1_GCF0018957651ASM189576v1genomic_95	0.006483
MafL5_MAL010074_GCF0006662251MycoafriMAL010074V1genomic_92	MtbL4_KZN 605_GCF0001546052ASM15460v2genomic_114	0.006481
MafL5_MAL010074_GCF0006662251MycoafriMAL010074V1genomic_92	MtbL4_LE63_GCF0024474751ASM244747v1genomic_142	0.00648
MafL5_MAL010074_GCF0006662251MycoafriMAL010074V1genomic_92	MtbL4_MDRMA2019_GCF0024479551ASM244795v1genomic_123	0.006479
MafL5_MAL010074_GCF0006662251MycoafriMAL010074V1genomic_92	MtbL4_LN1856_GCF0024478151ASM244781v1genomic_99	0.006478
MafL5_MAL010074_GCF0006662251MycoafriMAL010074V1genomic_92	MtbL4_CSV4644_GCF0024468951ASM244689v1genomic_94	0.006473
MafL5_MAL010074_GCF0006662251MycoafriMAL010074V1genomic_92	MtbL4_TBV5000_GCF0024471951ASM244719v1genomic_101	0.006473
MafL5_MAL010074_GCF0006662251MycoafriMAL010074V1genomic_92	MtbL4_TBV5362_GCF0024472151ASM244721v1genomic_102	0.006473
MafL5_MAL010074_GCF0006662251MycoafriMAL010074V1genomic_92	MtbL4_MDRDM827_GCF0024478551ASM244785v1genomic_103	0.006471
MafL5_MAL010074_GCF0006662251MycoafriMAL010074V1genomic_92	MtbL4_KZN 1435_GCF0000236251ASM2362v1genomic_113	0.006469
MafL5_MAL010074_GCF0006662251MycoafriMAL010074V1genomic_92	MtbL4_LN2978_GCF0024476551ASM244765v1genomic_141	0.00646
MafL5_MAL010074_GCF0006662251MycoafriMAL010074V1genomic_92	MtbL4_GG-36-11_134	0.006459
MafL5_MAL010074_GCF0006662251MycoafriMAL010074V1genomic_92	MtbL4_LN2900_GCF0024478351ASM244783v1genomic_98	0.006456
MafL5_MAL010074_GCF0006662251MycoafriMAL010074V1genomic_92	MtbL4_TBDM2489_GCF0024481151ASM244811v1genomic_104	0.006455
MafL5_MAL010074_GCF0006662251MycoafriMAL010074V1genomic_92	MtbL4_LE76_GCF0024474951ASM244749v1genomic_115	0.006454
MafL5_MAL010074_GCF0006662251MycoafriMAL010074V1genomic_92	MtbL4_SLM036_GCF0024472551ASM244725v1genomic_117	0.00645
MafL5_MAL010074_GCF0006662251MycoafriMAL010074V1genomic_92	MtbL4_KZN 4207_GCF0001545852ASM15458v2genomic_112	0.006445
MafL5_MAL010074_GCF0006662251MycoafriMAL010074V1genomic_92	MtbL4_LN763_GCF0024476351ASM244763v1genomic_105	0.006443
MafL5_MAL010074_GCF0006662251MycoafriMAL010074V1genomic_92	MtbL4_TBV4766_GCF0024481751ASM244817v1genomic_100	0.006442
MafL5_MAL010074_GCF0006662251MycoafriMAL010074V1genomic_92	MtbL4_M0018684-2_GCF0018957851ASM189578v1genomic_118	0.006439
MafL5_MAL010074_GCF0006662251MycoafriMAL010074V1genomic_92	MtbL4_MDRMA701_GCF0024478951ASM244789v1genomic_116	0.006431
MafL5_MAL010074_GCF0006662251MycoafriMAL010074V1genomic_92	MtbL4_TBDM2189_GCF0024480551ASM244805v1genomic_143	0.006427
MafL5_MAL010074_GCF0006662251MycoafriMAL010074V1genomic_92	MtbL4_MDRMA2260_GCF0024479951ASM244799v1genomic_106	0.006422
MafL5_MAL010074_GCF0006662251MycoafriMAL010074V1genomic_92	MtbL4_LN3672_GCF0024477551ASM244775v1genomic_130	0.00642
MafL5_MAL010074_GCF0006662251MycoafriMAL010074V1genomic_92	MtbL4_LE371_GCF0024475551ASM244755v1genomic_132	0.006413
MafL5_MAL010074_GCF0006662251MycoafriMAL010074V1genomic_92	MtbL4_TBDM2487_GCF0024480951ASM244809v1genomic_137	0.006409
MafL5_MAL010074_GCF0006662251MycoafriMAL010074V1genomic_92	MtbL4_CSV5769_GCF0024469151ASM244691v1genomic_144	0.006406
MafL5_MAL010074_GCF0006662251MycoafriMAL010074V1genomic_92	MtbL4_CSV4519_GCF0024468751ASM244687v1genomic_119	0.006397
MafL5_MAL010074_GCF0006662251MycoafriMAL010074V1genomic_92	MtbL4_LN2358_GCF0024470351ASM244703v1genomic_107	0.006395
MafL5_MAL010074_GCF0006662251MycoafriMAL010074V1genomic_92	MtbL4_SLM088_GCF0024473551ASM244735v1genomic_149	0.006393
MafL5_MAL010074_GCF0006662251MycoafriMAL010074V1genomic_92	MtbL4_GG-121-10_133	0.006377
MafL5_MAL010074_GCF0006662251MycoafriMAL010074V1genomic_92	MtbL4_GG-45-11_165	0.006377
MafL5_MAL010074_GCF0006662251MycoafriMAL010074V1genomic_92	MtbL4_SLM056_GCF0024472951ASM244729v1genomic_127	0.006375
MafL5_MAL010074_GCF0006662251MycoafriMAL010074V1genomic_92	MtbL4_TBDM1506_GCF0024480351ASM244803v1genomic_171	0.006374
MafL5_MAL010074_GCF0006662251MycoafriMAL010074V1genomic_92	MtbL4_CSV9577_GCF0024474351ASM244743v1genomic_131	0.00637
MafL5_MAL010074_GCF0006662251MycoafriMAL010074V1genomic_92	MtbL4_LN3584_GCF0024476751ASM244767v1genomic_129	0.006369
MafL5_MAL010074_GCF0006662251MycoafriMAL010074V1genomic_92	MtbL4_LE79_GCF0024475151ASM244751v1genomic_148	0.006366
MafL5_MAL010074_GCF0006662251MycoafriMAL010074V1genomic_92	MtbL4_LE410_GCF0024475751ASM244757v1genomic_136	0.006363
MafL5_MAL010074_GCF0006662251MycoafriMAL010074V1genomic_92	MtbL4_LN3668_GCF0024477351ASM244773v1genomic_135	0.006362
MafL5_MAL010074_GCF0006662251MycoafriMAL010074V1genomic_92	MtbL4_LE103_GCF0024475351ASM244753v1genomic_128	0.006356
MafL5_MAL010074_GCF0006662251MycoafriMAL010074V1genomic_92	MtbL4_I0002801-4_GCF0018958251ASM189582v1genomic_170	0.006345
MafL5_MAL010074_GCF0006662251MycoafriMAL010074V1genomic_92	MtbL4_SLM100_GCF0024473751ASM244737v1genomic_155	0.006343
MafL5_MAL010074_GCF0006662251MycoafriMAL010074V1genomic_92	MtbL4_LN3589_GCF0024477151ASM244771v1genomic_162	0.00634
MafL5_MAL010074_GCF0006662251MycoafriMAL010074V1genomic_92	MtbL4_LN180_GCF0024470151ASM244701v1genomic_157	0.006324
MafL5_MAL010074_GCF0006662251MycoafriMAL010074V1genomic_92	MtbL4_TBDM2699_GCF0024481351ASM244813v1genomic_150	0.006324
MafL5_MAL010074_GCF0006662251MycoafriMAL010074V1genomic_92	MtbL4_TBDM2717_GCF0024481551ASM244815v1genomic_151	0.006324
MafL5_MAL010074_GCF0006662251MycoafriMAL010074V1genomic_92	MtbL4_CSV10399_GCF0024469351ASM244693v1genomic_169	0.006319
MafL5_MAL010074_GCF0006662251MycoafriMAL010074V1genomic_92	DassieBacillus_D47	0.00631
MafL5_MAL010074_GCF0006662251MycoafriMAL010074V1genomic_92	MtbL4_MDRMA2082_GCF0024479751ASM244797v1genomic_152	0.006309
MafL5_MAL010074_GCF0006662251MycoafriMAL010074V1genomic_92	MtbL4_TBV4952_GCF0024482151ASM244821v1genomic_154	0.006306
MafL5_MAL010074_GCF0006662251MycoafriMAL010074V1genomic_92	DassieBacillus_D48	0.0063
MafL5_MAL010074_GCF0006662251MycoafriMAL010074V1genomic_92	MtbL4_CSV11678_GCF0024469551ASM244695v1genomic_164	0.006289
MafL5_MAL010074_GCF0006662251MycoafriMAL010074V1genomic_92	DassieBacillus_D50	0.006281
MafL5_MAL010074_GCF0006662251MycoafriMAL010074V1genomic_92	MtbL4_LN3695_GCF0024477751ASM244777v1genomic_153	0.006281
MafL5_MAL010074_GCF0006662251MycoafriMAL010074V1genomic_92	DassieBacillus_D49	0.00628
MafL5_MAL010074_GCF0006662251MycoafriMAL010074V1genomic_92	MtbL4_LN1100_GCF0024477951ASM244779v1genomic_160	0.006274
MafL5_MAL010074_GCF0006662251MycoafriMAL010074V1genomic_92	MtbL4_SLM063_GCF0024473351ASM244733v1genomic_158	0.006268
MafL5_MAL010074_GCF0006662251MycoafriMAL010074V1genomic_92	MtbL4_MDRMA203_GCF0024478751ASM244787v1genomic_166	0.006267
MafL5_MAL010074_GCF0006662251MycoafriMAL010074V1genomic_92	MtbL4_SLM040_GCF0024472751ASM244727v1genomic_159	0.006267
MafL5_MAL010074_GCF0006662251MycoafriMAL010074V1genomic_92	MtbL4_LE13_GCF0024474551ASM244745v1genomic_163	0.006259
MafL5_MAL010074_GCF0006662251MycoafriMAL010074V1genomic_92	MtbL4_MDRMA2441_GCF0024480151ASM244801v1genomic_138	0.006256
MafL5_MAL010074_GCF0006662251MycoafriMAL010074V1genomic_92	MtbL4_CSV3611_GCF0024474151ASM244741v1genomic_139	0.006247
MafL5_MAL010074_GCF0006662251MycoafriMAL010074V1genomic_92	MtbL4_MDRMA863_GCF0024479151ASM244791v1genomic_156	0.006224
MafL5_MAL010074_GCF0006662251MycoafriMAL010074V1genomic_92	MtbL4_Haarlem_GCF0001536852ASM15368v2genomic_161	0.006215
MafL5_MAL010074_GCF0006662251MycoafriMAL010074V1genomic_92	MtbL1_EAI5_204	0.00617587
MafL5_MAL010074_GCF0006662251MycoafriMAL010074V1genomic_92	MtbL4_MDRDM627_GCF0024470951ASM244709v1genomic_126	0.005893
MafL5_MAL010074_GCF0006662251MycoafriMAL010074V1genomic_92	MtbL4_LN317_GCF0024476151ASM244761v1genomic_140	0.005858
MafL5_MAL010074_GCF0006662251MycoafriMAL010074V1genomic_92	MtbL4_TBV5365_GCF0024472351ASM244723v1genomic_167	0.00551
MafL5_MAL010118_GCF0006666251MycoafriMAL010118V1genomic_91	MafL6_MAL020107_GCF0006668651MycoafriMAL020107V1genomic_3	0.07201
MafL5_MAL010118_GCF0006666251MycoafriMAL010118V1genomic_91	MafL6_GM041182_GCF0002533551ASM25335v1genomic_2	0.07187
MafL5_MAL010118_GCF0006666251MycoafriMAL010118V1genomic_91	MafL6_MAL010131_GCF0006667651MycoafriMAL010131V1genomic_10	0.07187
MafL5_MAL010118_GCF0006666251MycoafriMAL010118V1genomic_91	MafL6_MAL020148_GCF0006661251MycoafriMAL020148V1genomic_4	0.07099
MafL5_MAL010118_GCF0006666251MycoafriMAL010118V1genomic_91	MafL6_MAL010081_GCF0006663051MycoafriMAL010081V1genomic_1	0.0709
MafL5_MAL010118_GCF0006666251MycoafriMAL010118V1genomic_91	MafL6_MAL010102_GCF0006664451MycoafriMAL010102V1genomic_9	0.07065
MafL5_MAL010118_GCF0006666251MycoafriMAL010118V1genomic_91	MafL6_MAL010084_GCF0006660651MycoafriMAL010084V1genomic_5	0.07011
MafL5_MAL010118_GCF0006666251MycoafriMAL010118V1genomic_91	MafL6_MAL010120_GCF0006666451MycoafriMAL010120V1genomic_7	0.07009
MafL5_MAL010118_GCF0006666251MycoafriMAL010118V1genomic_91	MafL6_MAL020135_GCF0006669851MycoafriMAL020135V1genomic_6	0.07009
MafL5_MAL010118_GCF0006666251MycoafriMAL010118V1genomic_91	MafL6_MAL020185_GCF0006674451MycoafriMAL020185V1genomic_15	0.06874
MafL5_MAL010118_GCF0006666251MycoafriMAL010118V1genomic_91	MafL6_MAL010123_GCF0006666851MycoafriMAL010123V1genomic_8	0.0686
MafL5_MAL010118_GCF0006666251MycoafriMAL010118V1genomic_91	MafL6_K85_GCF0006658651MycoafriK85V1genomic_23	0.06815
MafL5_MAL010118_GCF0006666251MycoafriMAL010118V1genomic_91	MafL6_MAL010099_GCF0006664051MycoafriMAL010099V1genomic_22	0.06815
MafL5_MAL010118_GCF0006666251MycoafriMAL010118V1genomic_91	MafL6_MAL010071_GCF0006662051MycoafriMAL010071V1genomic_16	0.0681
MafL5_MAL010118_GCF0006666251MycoafriMAL010118V1genomic_91	MafL6_MAL010100_GCF0006664251MycoafriMAL010100V1genomic_21	0.06806
MafL5_MAL010118_GCF0006666251MycoafriMAL010118V1genomic_91	MafL6_MAL020173_GCF0006673251MycoafriMAL020173V1genomic_12	0.06799
MafL5_MAL010118_GCF0006666251MycoafriMAL010118V1genomic_91	MafL6_MAL020176_GCF0006673651MycoafriMAL020176V1genomic_11	0.06794
MafL5_MAL010118_GCF0006666251MycoafriMAL010118V1genomic_91	MafL6_MAL020193_GCF0006675251MycotubeMAL020193V1genomic_13	0.06778
MafL5_MAL010118_GCF0006666251MycoafriMAL010118V1genomic_91	MafL6_MAL020136_GCF0006670051MycotubeMAL020136V1genomic_14	0.06765
MafL5_MAL010118_GCF0006666251MycoafriMAL010118V1genomic_91	MafL6_MAL010111_GCF0006665851MycoafriMAL010111V1genomic_19	0.06748
MafL5_MAL010118_GCF0006666251MycoafriMAL010118V1genomic_91	MafL6_MAL010112_GCF0006666051MycoafriMAL010112V1genomic_18	0.06748
MafL5_MAL010118_GCF0006666251MycoafriMAL010118V1genomic_91	MafL6_UT307_GCF0015932251ASM159322v1genomic_20	0.06744
MafL5_MAL010118_GCF0006666251MycoafriMAL010118V1genomic_91	MafL6_MAL010137_GCF0006668451MycoafriMAL010137V1genomic_24	0.06713
MafL5_MAL010118_GCF0006666251MycoafriMAL010118V1genomic_91	MafL6_MAL010128_GCF0006667051MycoafriMAL010128V1genomic_17	0.06683
MafL5_MAL010118_GCF0006666251MycoafriMAL010118V1genomic_91	MafL6_MAL010070_GCF0006661851MycoafriMAL010070V1genomic_25	0.06654
MafL5_MAL010118_GCF0006666251MycoafriMAL010118V1genomic_91	MafL6_MAL010129_GCF0006667251MycoafriMAL010129V1genomic_26	0.04973
MafL5_MAL010118_GCF0006666251MycoafriMAL010118V1genomic_91	MboLb4_MBE4_GCF0027235451ASM272354v1genomic_35	0.008402
MafL5_MAL010118_GCF0006666251MycoafriMAL010118V1genomic_91	MboLb4_MBE5_GCF0014551651ASM145516v1genomic_34	0.008384
MafL5_MAL010118_GCF0006666251MycoafriMAL010118V1genomic_91	MboLb4_MbURU-008_GCF0027037851ASM270378v1genomic_37	0.008357
MafL5_MAL010118_GCF0006666251MycoafriMAL010118V1genomic_91	MboLb4_MbURU-021_GCF0027038851ASM270388v1genomic_36	0.008351
MafL5_MAL010118_GCF0006666251MycoafriMAL010118V1genomic_91	MboLb4_MbURU-023_GCF0027037951ASM270379v1genomic_38	0.008349
MafL5_MAL010118_GCF0006666251MycoafriMAL010118V1genomic_91	MboLb4_MbURU-011_GCF0027038951ASM270389v1genomic_40	0.008347
MafL5_MAL010118_GCF0006666251MycoafriMAL010118V1genomic_91	MboLb4_MbURU-004_GCF0027036951ASM270369v1genomic_41	0.008333
MafL5_MAL010118_GCF0006666251MycoafriMAL010118V1genomic_91	MboLb4_MbURU-015_GCF0027235351ASM272353v1genomic_42	0.008329
MafL5_MAL010118_GCF0006666251MycoafriMAL010118V1genomic_91	MboLb4_MbURU-009_GCF0027038351ASM270383v1genomic_39	0.008322
MafL5_MAL010118_GCF0006666251MycoafriMAL010118V1genomic_91	MboLb4_MBE10_GCF0008784851ASM87848v1genomic_32	0.008312
MafL5_MAL010118_GCF0006666251MycoafriMAL010118V1genomic_91	MboLb4_MBE6_GCF0010786151ASM107861v1genomic_33	0.008297
MafL5_MAL010118_GCF0006666251MycoafriMAL010118V1genomic_91	MboLb4_MbURU-013_GCF0027039851ASM270398v1genomic_63	0.008237
MafL5_MAL010118_GCF0006666251MycoafriMAL010118V1genomic_91	MboLb4_MbURU-012_GCF0007496851ASM74968v1genomic_27	0.008233
MafL5_MAL010118_GCF0006666251MycoafriMAL010118V1genomic_91	MboLb4_MBE9_GCF0007498051ASM74980v1genomic_28	0.008229
MafL5_MAL010118_GCF0006666251MycoafriMAL010118V1genomic_91	MboLb4_MbURU-022_GCF0027039951ASM270399v1genomic_43	0.008222
MafL5_MAL010118_GCF0006666251MycoafriMAL010118V1genomic_91	MtbL1_EAI5/NITR206_GCF0003899451ASM38994v1genomic_0	0.008192
MafL5_MAL010118_GCF0006666251MycoafriMAL010118V1genomic_91	MboLb4_MBE13_GCF0007297451ASM72974v1genomic_29	0.008191
MafL5_MAL010118_GCF0006666251MycoafriMAL010118V1genomic_91	MboLb4_MBE7_GCF0007497251ASM74972v1genomic_30	0.008138
MafL5_MAL010118_GCF0006666251MycoafriMAL010118V1genomic_91	MboLb4_MBE2_GCF0007297551ASM72975v1genomic_45	0.008133
MafL5_MAL010118_GCF0006666251MycoafriMAL010118V1genomic_91	MboLb4_MBE3_GCF0007297651ASM72976v1genomic_44	0.00813
MafL5_MAL010118_GCF0006666251MycoafriMAL010118V1genomic_91	MboLb4_MbURU-001_GCF0011847351ASM118473v1genomic_61	0.008127
MafL5_MAL010118_GCF0006666251MycoafriMAL010118V1genomic_91	MboLb4_MbURU-006_GCF0027037251ASM270372v1genomic_31	0.008122
MafL5_MAL010118_GCF0006666251MycoafriMAL010118V1genomic_91	MboLb4_MbURU-016_GCF0027040251ASM270402v1genomic_64	0.008102
MafL5_MAL010118_GCF0006666251MycoafriMAL010118V1genomic_91	MboLb4_MbURU-003_GCF0027037351ASM270373v1genomic_62	0.008062
MafL5_MAL010118_GCF0006666251MycoafriMAL010118V1genomic_91	MboLb4_MbURU-005_GCF0027036851ASM270368v1genomic_65	0.008052
MafL5_MAL010118_GCF0006666251MycoafriMAL010118V1genomic_91	MboLb4_MbURU-019_GCF0027040351ASM270403v1genomic_67	0.008046
MafL5_MAL010118_GCF0006666251MycoafriMAL010118V1genomic_91	MboLb4_MbURU-020_GCF0027039551ASM270395v1genomic_66	0.008046
MafL5_MAL010118_GCF0006666251MycoafriMAL010118V1genomic_91	MboLb4_MbURU-018_GCF0027040551ASM270405v1genomic_57	0.007869
MafL5_MAL010118_GCF0006666251MycoafriMAL010118V1genomic_91	MboLb4_1_GCF0007497451ASM74974v1genomic_49	0.007867
MafL5_MAL010118_GCF0006666251MycoafriMAL010118V1genomic_91	MboLb4_M1009_GCF0021489751ASM214897v1genomic_54	0.007861
MafL5_MAL010118_GCF0006666251MycoafriMAL010118V1genomic_91	MboLb4_MbURU-010_GCF0027039451ASM270394v1genomic_59	0.007852
MafL5_MAL010118_GCF0006666251MycoafriMAL010118V1genomic_91	MboLb4_M1010_GCF0021490051ASM214900v1genomic_55	0.007848
MafL5_MAL010118_GCF0006666251MycoafriMAL010118V1genomic_91	Morygis_112400015	0.007844
MafL5_MAL010118_GCF0006666251MycoafriMAL010118V1genomic_91	Morygis_NIRTAH144	0.007844
MafL5_MAL010118_GCF0006666251MycoafriMAL010118V1genomic_91	MboLb4_MbURU-007_GCF0027038251ASM270382v1genomic_58	0.007841
MafL5_MAL010118_GCF0006666251MycoafriMAL010118V1genomic_91	MboLb4_MbURU-002_GCF0027037651ASM270376v1genomic_56	0.007805
MafL5_MAL010118_GCF0006666251MycoafriMAL010118V1genomic_91	MboLb3_35_GCF0007496651ASM74966v1genomic_73	0.007788
MafL5_MAL010118_GCF0006666251MycoafriMAL010118V1genomic_91	MboUnk_MB3_GCF0009478951AssemblyofthegenomeMB3genomic_68	0.007788
MafL5_MAL010118_GCF0006666251MycoafriMAL010118V1genomic_91	MboLb4_08-08BF2_GCF0007496751ASM74967v1genomic_53	0.007747
MafL5_MAL010118_GCF0006666251MycoafriMAL010118V1genomic_91	MboLb3_MB1_GCF0009478751GenomeassemblyofMycobacteriumbovisMB1genomic_72	0.007736
MafL5_MAL010118_GCF0006666251MycoafriMAL010118V1genomic_91	MboLb4_MbURU-017_GCF0027038751ASM270387v1genomic_60	0.007735
MafL5_MAL010118_GCF0006666251MycoafriMAL010118V1genomic_91	MboLb3_MB4_GCF0013693351AssemblyofMycobacteriumcapraeMB5genomegenomic_71	0.007731
MafL5_MAL010118_GCF0006666251MycoafriMAL010118V1genomic_91	MboLb1_Bz 31150_GCF0006496551MycoboviBz31150V1genomic_77	0.007679
MafL5_MAL010118_GCF0006666251MycoafriMAL010118V1genomic_91	MboLb1_D-10-02315_GCF0017260851ASM172608v1genomic_76	0.007655
MafL5_MAL010118_GCF0006666251MycoafriMAL010118V1genomic_91	MboUnk_D11-00843_GCF0020262851ASM202628v1genomic_69	0.007647
MafL5_MAL010118_GCF0006666251MycoafriMAL010118V1genomic_91	MboUnk_D11-01601_GCF0020263951ASM202639v1genomic_70	0.007635
MafL5_MAL010118_GCF0006666251MycoafriMAL010118V1genomic_91	Mcaprae_Allgaeu	0.007631
MafL5_MAL010118_GCF0006666251MycoafriMAL010118V1genomic_91	MboLb3_SP38_GCF0009343253ASM93432v3genomic_75	0.007623
MafL5_MAL010118_GCF0006666251MycoafriMAL010118V1genomic_91	MboLb4_49-09_GCF0007496051ASM74960v1genomic_46	0.007617
MafL5_MAL010118_GCF0006666251MycoafriMAL010118V1genomic_91	Mcaprae_MB2	0.007609
MafL5_MAL010118_GCF0006666251MycoafriMAL010118V1genomic_91	MboLb3_D11-03130_GCF0020263251ASM202632v1genomic_74	0.00757
MafL5_MAL010118_GCF0006666251MycoafriMAL010118V1genomic_91	MboLb4_MBE1_GCF0007496251ASM74962v1genomic_47	0.007543
MafL5_MAL010118_GCF0006666251MycoafriMAL010118V1genomic_91	Mcaprae_ATCCBAA824	0.007514
MafL5_MAL010118_GCF0006666251MycoafriMAL010118V1genomic_91	Mcaprae_NLA000201913	0.007514
MafL5_MAL010118_GCF0006666251MycoafriMAL010118V1genomic_91	MboLb4_Ravenel_GCF0007497851ASM74978v1genomic_52	0.007506
MafL5_MAL010118_GCF0006666251MycoafriMAL010118V1genomic_91	MboLb4_61-09_GCF0007497651ASM74976v1genomic_48	0.0075
MafL5_MAL010118_GCF0006666251MycoafriMAL010118V1genomic_91	MboLb4_32-08_GCF0007496151ASM74961v1genomic_50	0.007488
MafL5_MAL010118_GCF0006666251MycoafriMAL010118V1genomic_91	MboLb4_50_GCF0007498251ASM74982v1genomic_51	0.007481
MafL5_MAL010118_GCF0006666251MycoafriMAL010118V1genomic_91	MtbL1_AUSMDU00018547_GCF0096648751_206	0.00741304
MafL5_MAL010118_GCF0006666251MycoafriMAL010118V1genomic_91	Mpinnipedii_ATCCBAA688	0.007007
MafL5_MAL010118_GCF0006666251MycoafriMAL010118V1genomic_91	Mpinnipedii_MP2	0.006834
MafL5_MAL010118_GCF0006666251MycoafriMAL010118V1genomic_91	Mpinnipedii_MP1	0.006833
MafL5_MAL010118_GCF0006666251MycoafriMAL010118V1genomic_91	Mmicroti_ATCC 35782	0.00668
MafL5_MAL010118_GCF0006666251MycoafriMAL010118V1genomic_91	Mmicroti_Maus III	0.00668
MafL5_MAL010118_GCF0006666251MycoafriMAL010118V1genomic_91	DassieBacillus_D47	0.006321
MafL5_MAL010118_GCF0006666251MycoafriMAL010118V1genomic_91	DassieBacillus_D48	0.006311
MafL5_MAL010118_GCF0006666251MycoafriMAL010118V1genomic_91	DassieBacillus_D50	0.006292
MafL5_MAL010118_GCF0006666251MycoafriMAL010118V1genomic_91	DassieBacillus_D49	0.006291
MafL5_NLA000017458_GCF0144892951_209	MafL6_MAL020107_GCF0006668651MycoafriMAL020107V1genomic_3	0.07201
MafL5_NLA000017458_GCF0144892951_209	MafL6_GM041182_GCF0002533551ASM25335v1genomic_2	0.07187
MafL5_NLA000017458_GCF0144892951_209	MafL6_MAL010131_GCF0006667651MycoafriMAL010131V1genomic_10	0.07187
MafL5_NLA000017458_GCF0144892951_209	MafL6_MAL020148_GCF0006661251MycoafriMAL020148V1genomic_4	0.07099
MafL5_NLA000017458_GCF0144892951_209	MafL6_MAL010081_GCF0006663051MycoafriMAL010081V1genomic_1	0.0709
MafL5_NLA000017458_GCF0144892951_209	MafL6_MAL010102_GCF0006664451MycoafriMAL010102V1genomic_9	0.07065
MafL5_NLA000017458_GCF0144892951_209	MafL6_MAL010084_GCF0006660651MycoafriMAL010084V1genomic_5	0.07011
MafL5_NLA000017458_GCF0144892951_209	MafL6_MAL010120_GCF0006666451MycoafriMAL010120V1genomic_7	0.07009
MafL5_NLA000017458_GCF0144892951_209	MafL6_MAL020135_GCF0006669851MycoafriMAL020135V1genomic_6	0.07009
MafL5_NLA000017458_GCF0144892951_209	MafL6_MAL020185_GCF0006674451MycoafriMAL020185V1genomic_15	0.06874
MafL5_NLA000017458_GCF0144892951_209	MafL6_MAL010123_GCF0006666851MycoafriMAL010123V1genomic_8	0.0686
MafL5_NLA000017458_GCF0144892951_209	MafL6_K85_GCF0006658651MycoafriK85V1genomic_23	0.06815
MafL5_NLA000017458_GCF0144892951_209	MafL6_MAL010099_GCF0006664051MycoafriMAL010099V1genomic_22	0.06815
MafL5_NLA000017458_GCF0144892951_209	MafL6_MAL010071_GCF0006662051MycoafriMAL010071V1genomic_16	0.0681
MafL5_NLA000017458_GCF0144892951_209	MafL6_MAL010100_GCF0006664251MycoafriMAL010100V1genomic_21	0.06806
MafL5_NLA000017458_GCF0144892951_209	MafL6_MAL020173_GCF0006673251MycoafriMAL020173V1genomic_12	0.06799
MafL5_NLA000017458_GCF0144892951_209	MafL6_MAL020176_GCF0006673651MycoafriMAL020176V1genomic_11	0.06794
MafL5_NLA000017458_GCF0144892951_209	MafL6_MAL020193_GCF0006675251MycotubeMAL020193V1genomic_13	0.06778
MafL5_NLA000017458_GCF0144892951_209	MafL6_MAL020136_GCF0006670051MycotubeMAL020136V1genomic_14	0.06765
MafL5_NLA000017458_GCF0144892951_209	MafL6_MAL010111_GCF0006665851MycoafriMAL010111V1genomic_19	0.06748
MafL5_NLA000017458_GCF0144892951_209	MafL6_MAL010112_GCF0006666051MycoafriMAL010112V1genomic_18	0.06748
MafL5_NLA000017458_GCF0144892951_209	MafL6_UT307_GCF0015932251ASM159322v1genomic_20	0.06744
MafL5_NLA000017458_GCF0144892951_209	MafL6_MAL010137_GCF0006668451MycoafriMAL010137V1genomic_24	0.06713
MafL5_NLA000017458_GCF0144892951_209	MafL6_MAL010128_GCF0006667051MycoafriMAL010128V1genomic_17	0.06683
MafL5_NLA000017458_GCF0144892951_209	MafL6_MAL010070_GCF0006661851MycoafriMAL010070V1genomic_25	0.06654
MafL5_NLA000017458_GCF0144892951_209	MafL6_MAL010129_GCF0006667251MycoafriMAL010129V1genomic_26	0.04973
MafL5_NLA000017458_GCF0144892951_209	MboLb4_MBE4_GCF0027235451ASM272354v1genomic_35	0.008402
MafL5_NLA000017458_GCF0144892951_209	MboLb4_MBE5_GCF0014551651ASM145516v1genomic_34	0.008384
MafL5_NLA000017458_GCF0144892951_209	MboLb4_MbURU-008_GCF0027037851ASM270378v1genomic_37	0.008357
MafL5_NLA000017458_GCF0144892951_209	MboLb4_MbURU-021_GCF0027038851ASM270388v1genomic_36	0.008351
MafL5_NLA000017458_GCF0144892951_209	MboLb4_MbURU-023_GCF0027037951ASM270379v1genomic_38	0.008349
MafL5_NLA000017458_GCF0144892951_209	MboLb4_MbURU-011_GCF0027038951ASM270389v1genomic_40	0.008347
MafL5_NLA000017458_GCF0144892951_209	MboLb4_MbURU-004_GCF0027036951ASM270369v1genomic_41	0.008333
MafL5_NLA000017458_GCF0144892951_209	MboLb4_MbURU-015_GCF0027235351ASM272353v1genomic_42	0.008329
MafL5_NLA000017458_GCF0144892951_209	MboLb4_MbURU-009_GCF0027038351ASM270383v1genomic_39	0.008322
MafL5_NLA000017458_GCF0144892951_209	MboLb4_MBE10_GCF0008784851ASM87848v1genomic_32	0.008312
MafL5_NLA000017458_GCF0144892951_209	MboLb4_MBE6_GCF0010786151ASM107861v1genomic_33	0.008297
MafL5_NLA000017458_GCF0144892951_209	MboLb4_MbURU-013_GCF0027039851ASM270398v1genomic_63	0.008237
MafL5_NLA000017458_GCF0144892951_209	MboLb4_MbURU-012_GCF0007496851ASM74968v1genomic_27	0.008233
MafL5_NLA000017458_GCF0144892951_209	MboLb4_MBE9_GCF0007498051ASM74980v1genomic_28	0.008229
MafL5_NLA000017458_GCF0144892951_209	MboLb4_MbURU-022_GCF0027039951ASM270399v1genomic_43	0.008222
MafL5_NLA000017458_GCF0144892951_209	MtbL1_TBMENG-03_GCF0032936551_208	0.008192
MafL5_NLA000017458_GCF0144892951_209	MtbL1_AUSMDU00018547_GCF0096648751_207	0.008192
MafL5_NLA000017458_GCF0144892951_209	MtbL1_AUSMDU00018547_GCF0096648751_206	0.008192
MafL5_NLA000017458_GCF0144892951_209	MtbL1_EAI5/NITR206_GCF0003899451ASM38994v1genomic_0	0.008192
MafL5_NLA000017458_GCF0144892951_209	MboLb4_MBE13_GCF0007297451ASM72974v1genomic_29	0.008191
MafL5_NLA000017458_GCF0144892951_209	MboLb4_MBE7_GCF0007497251ASM74972v1genomic_30	0.008138
MafL5_NLA000017458_GCF0144892951_209	MboLb4_MBE2_GCF0007297551ASM72975v1genomic_45	0.008133
MafL5_NLA000017458_GCF0144892951_209	MboLb4_MBE3_GCF0007297651ASM72976v1genomic_44	0.00813
MafL5_NLA000017458_GCF0144892951_209	MboLb4_MbURU-001_GCF0011847351ASM118473v1genomic_61	0.008127
MafL5_NLA000017458_GCF0144892951_209	MboLb4_MbURU-006_GCF0027037251ASM270372v1genomic_31	0.008122
MafL5_NLA000017458_GCF0144892951_209	MboLb4_MbURU-016_GCF0027040251ASM270402v1genomic_64	0.008102
MafL5_NLA000017458_GCF0144892951_209	MboLb4_MbURU-003_GCF0027037351ASM270373v1genomic_62	0.008062
MafL5_NLA000017458_GCF0144892951_209	MboLb4_MbURU-005_GCF0027036851ASM270368v1genomic_65	0.008052
MafL5_NLA000017458_GCF0144892951_209	MboLb4_MbURU-019_GCF0027040351ASM270403v1genomic_67	0.008046
MafL5_NLA000017458_GCF0144892951_209	MboLb4_MbURU-020_GCF0027039551ASM270395v1genomic_66	0.008046
MafL5_NLA000017458_GCF0144892951_209	MtbL4_GG-5-10	0.007965
MafL5_NLA000017458_GCF0144892951_209	MboLb4_MbURU-018_GCF0027040551ASM270405v1genomic_57	0.007869
MafL5_NLA000017458_GCF0144892951_209	MboLb4_1_GCF0007497451ASM74974v1genomic_49	0.007867
MafL5_NLA000017458_GCF0144892951_209	MboLb4_M1009_GCF0021489751ASM214897v1genomic_54	0.007861
MafL5_NLA000017458_GCF0144892951_209	MboLb4_MbURU-010_GCF0027039451ASM270394v1genomic_59	0.007852
MafL5_NLA000017458_GCF0144892951_209	MboLb4_M1010_GCF0021490051ASM214900v1genomic_55	0.007848
MafL5_NLA000017458_GCF0144892951_209	Morygis_112400015	0.007844
MafL5_NLA000017458_GCF0144892951_209	Morygis_NIRTAH144	0.007844
MafL5_NLA000017458_GCF0144892951_209	MboLb4_MbURU-007_GCF0027038251ASM270382v1genomic_58	0.007841
MafL5_NLA000017458_GCF0144892951_209	MboLb4_MbURU-002_GCF0027037651ASM270376v1genomic_56	0.007805
MafL5_NLA000017458_GCF0144892951_209	MboLb3_35_GCF0007496651ASM74966v1genomic_73	0.007788
MafL5_NLA000017458_GCF0144892951_209	MboUnk_MB3_GCF0009478951AssemblyofthegenomeMB3genomic_68	0.007788
MafL5_NLA000017458_GCF0144892951_209	MboLb4_08-08BF2_GCF0007496751ASM74967v1genomic_53	0.007747
MafL5_NLA000017458_GCF0144892951_209	MboLb3_MB1_GCF0009478751GenomeassemblyofMycobacteriumbovisMB1genomic_72	0.007736
MafL5_NLA000017458_GCF0144892951_209	MboLb4_MbURU-017_GCF0027038751ASM270387v1genomic_60	0.007735
MafL5_NLA000017458_GCF0144892951_209	MboLb3_MB4_GCF0013693351AssemblyofMycobacteriumcapraeMB5genomegenomic_71	0.007731
MafL5_NLA000017458_GCF0144892951_209	MboLb1_Bz 31150_GCF0006496551MycoboviBz31150V1genomic_77	0.007679
MafL5_NLA000017458_GCF0144892951_209	MboLb1_D-10-02315_GCF0017260851ASM172608v1genomic_76	0.007655
MafL5_NLA000017458_GCF0144892951_209	MboUnk_D11-00843_GCF0020262851ASM202628v1genomic_69	0.007647
MafL5_NLA000017458_GCF0144892951_209	MboUnk_D11-01601_GCF0020263951ASM202639v1genomic_70	0.007635
MafL5_NLA000017458_GCF0144892951_209	Mcaprae_Allgaeu	0.007631
MafL5_NLA000017458_GCF0144892951_209	MboLb3_SP38_GCF0009343253ASM93432v3genomic_75	0.007623
MafL5_NLA000017458_GCF0144892951_209	MboLb4_49-09_GCF0007496051ASM74960v1genomic_46	0.007617
MafL5_NLA000017458_GCF0144892951_209	Mcaprae_MB2	0.007609
MafL5_NLA000017458_GCF0144892951_209	Mcaprae_NLA000201913	0.007609
MafL5_NLA000017458_GCF0144892951_209	MtbL4_GG-90-10	0.007597
MafL5_NLA000017458_GCF0144892951_209	MboLb3_D11-03130_GCF0020263251ASM202632v1genomic_74	0.00757
MafL5_NLA000017458_GCF0144892951_209	MboLb4_MBE1_GCF0007496251ASM74962v1genomic_47	0.007543
MafL5_NLA000017458_GCF0144892951_209	Mcaprae_ATCCBAA824	0.007514
MafL5_NLA000017458_GCF0144892951_209	MboLb4_Ravenel_GCF0007497851ASM74978v1genomic_52	0.007506
MafL5_NLA000017458_GCF0144892951_209	MboLb4_61-09_GCF0007497651ASM74976v1genomic_48	0.0075
MafL5_NLA000017458_GCF0144892951_209	MboLb4_32-08_GCF0007496151ASM74961v1genomic_50	0.007488
MafL5_NLA000017458_GCF0144892951_209	MboLb4_50_GCF0007498251ASM74982v1genomic_51	0.007481
MafL5_NLA000017458_GCF0144892951_209	MtbL4_GG-77-11	0.007236
MafL5_NLA000017458_GCF0144892951_209	MtbL4_GG-27-11_185	0.007226
MafL5_NLA000017458_GCF0144892951_209	MtbL1_mada_1-44_GCF9325273151_205	0.007109
MafL5_NLA000017458_GCF0144892951_209	Mpinnipedii_ATCCBAA688	0.007007
MafL5_NLA000017458_GCF0144892951_209	MtbL4_CG21_188	0.006964
MafL5_NLA000017458_GCF0144892951_209	MtbL4_I0003447-5_180	0.006913
MafL5_NLA000017458_GCF0144892951_209	MtbL4_H37Rv_CG_182	0.006912
MafL5_NLA000017458_GCF0144892951_209	MtbL4_mada_132_183	0.006901
MafL5_NLA000017458_GCF0144892951_209	MtbL2_RUS_B0	0.006899
MafL5_NLA000017458_GCF0144892951_209	MtbL2_mada_125	0.006897
MafL5_NLA000017458_GCF0144892951_209	MtbL4_GG-111-10	0.006836
MafL5_NLA000017458_GCF0144892951_209	Mpinnipedii_MP2	0.006834
MafL5_NLA000017458_GCF0144892951_209	Mpinnipedii_MP1	0.006833
MafL5_NLA000017458_GCF0144892951_209	MtbL4_CG20_186	0.006807
MafL5_NLA000017458_GCF0144892951_209	MtbL4_CG23_187	0.006799
MafL5_NLA000017458_GCF0144892951_209	MtbL2_SCAID 320.0_GCF0017024351ASM170243v1genomic_177	0.006795
MafL5_NLA000017458_GCF0144892951_209	MtbL2_SCAID 187.0_GCF0012755652ASM127556v2genomic_173	0.006793
MafL5_NLA000017458_GCF0144892951_209	MtbL4_SIT745/EAI1-MYS	0.006751
MafL5_NLA000017458_GCF0144892951_209	MtbL2_CSV383_190	0.006749
MafL5_NLA000017458_GCF0144892951_209	MtbL2_LN55_189	0.006749
MafL5_NLA000017458_GCF0144892951_209	MtbL2_SCAID 252.0_GCF0017082651ASM170826v1genomic_176	0.006748
MafL5_NLA000017458_GCF0144892951_209	MtbL4_GG-109-10_172	0.006733
MafL5_NLA000017458_GCF0144892951_209	MtbL2_W-148_GCF0001931852ASM19318v2genomic_175	0.006729
MafL5_NLA000017458_GCF0144892951_209	MtbL4_GG-129-11	0.006716
MafL5_NLA000017458_GCF0144892951_209	MtbL4_CG24_174	0.00671
MafL5_NLA000017458_GCF0144892951_209	MtbL4_GG-137-10_184	0.006708
MafL5_NLA000017458_GCF0144892951_209	MtbL2_TBV4768_195	0.006681
MafL5_NLA000017458_GCF0144892951_209	Mmicroti_ATCC 35782	0.00668
MafL5_NLA000017458_GCF0144892951_209	Mmicroti_Maus III	0.00668
MafL5_NLA000017458_GCF0144892951_209	MtbL4_GG-134-11	0.006663
MafL5_NLA000017458_GCF0144892951_209	MtbL2_MDRMA2491_194	0.006662
MafL5_NLA000017458_GCF0144892951_209	MtbL2_SLM060_193	0.006659
MafL5_NLA000017458_GCF0144892951_209	MtbL2_MDRMA1565_192	0.006654
MafL5_NLA000017458_GCF0144892951_209	MtbL4_GG-229-10	0.0066
MafL5_NLA000017458_GCF0144892951_209	MtbL4_GG-20-11	0.006589
MafL5_NLA000017458_GCF0144892951_209	MtbL4_LN3588_GCF0024476951ASM244769v1genomic_97	0.006574
MafL5_NLA000017458_GCF0144892951_209	MtbL4_MDRDM1098_GCF0024471151ASM244711v1genomic_109	0.006562
MafL5_NLA000017458_GCF0144892951_209	MtbL4_TBDM425_GCF0024471751ASM244717v1genomic_108	0.006562
MafL5_NLA000017458_GCF0144892951_209	MtbL4_I0002353-6_GCF0018958451ASM189584v1genomic_110	0.006561
MafL5_NLA000017458_GCF0144892951_209	MtbL4_GG-37-11_168	0.006551
MafL5_NLA000017458_GCF0144892951_209	MtbL4_TBDM2444_GCF0024480751ASM244807v1genomic_125	0.006542
MafL5_NLA000017458_GCF0144892951_209	MtbL4_DK9897_GCF0019224851ASM192248v1genomic_147	0.006526
MafL5_NLA000017458_GCF0144892951_209	MtbL4_ME1473_GCF0024471551ASM244715v1genomic_124	0.006524
MafL5_NLA000017458_GCF0144892951_209	MtbL4_M0002959-6_GCF0018958651ASM189586v1genomic_96	0.006523
MafL5_NLA000017458_GCF0144892951_209	MtbL4_I0004000-1_GCF0018958051ASM189580v1genomic_122	0.006521
MafL5_NLA000017458_GCF0144892951_209	MtbL4_GG-186-10_111	0.006515
MafL5_NLA000017458_GCF0144892951_209	MtbL4_LE492_GCF0024469951ASM244699v1genomic_120	0.006508
MafL5_NLA000017458_GCF0144892951_209	MtbL4_LE486_GCF0024469751ASM244697v1genomic_121	0.006507
MafL5_NLA000017458_GCF0144892951_209	MtbL4_LN3756_GCF0024470551ASM244705v1genomic_146	0.006498
MafL5_NLA000017458_GCF0144892951_209	MtbL4_MDRDM260_GCF0024470751ASM244707v1genomic_145	0.006498
MafL5_NLA000017458_GCF0144892951_209	MtbL4_I0004241-1_GCF0018957651ASM189576v1genomic_95	0.006494
MafL5_NLA000017458_GCF0144892951_209	MtbL4_KZN 605_GCF0001546052ASM15460v2genomic_114	0.006492
MafL5_NLA000017458_GCF0144892951_209	MtbL4_LE63_GCF0024474751ASM244747v1genomic_142	0.006491
MafL5_NLA000017458_GCF0144892951_209	MtbL4_MDRMA2019_GCF0024479551ASM244795v1genomic_123	0.00649
MafL5_NLA000017458_GCF0144892951_209	MtbL4_LN1856_GCF0024478151ASM244781v1genomic_99	0.006489
MafL5_NLA000017458_GCF0144892951_209	MtbL4_CSV4644_GCF0024468951ASM244689v1genomic_94	0.006484
MafL5_NLA000017458_GCF0144892951_209	MtbL4_TBV5000_GCF0024471951ASM244719v1genomic_101	0.006484
MafL5_NLA000017458_GCF0144892951_209	MtbL4_TBV5362_GCF0024472151ASM244721v1genomic_102	0.006484
MafL5_NLA000017458_GCF0144892951_209	MtbL4_MDRDM827_GCF0024478551ASM244785v1genomic_103	0.006482
MafL5_NLA000017458_GCF0144892951_209	MtbL4_KZN 1435_GCF0000236251ASM2362v1genomic_113	0.00648
MafL5_NLA000017458_GCF0144892951_209	MtbL4_LN2978_GCF0024476551ASM244765v1genomic_141	0.006471
MafL5_NLA000017458_GCF0144892951_209	MtbL4_GG-36-11_134	0.00647
MafL5_NLA000017458_GCF0144892951_209	MtbL4_LN2900_GCF0024478351ASM244783v1genomic_98	0.006467
MafL5_NLA000017458_GCF0144892951_209	MtbL4_TBDM2489_GCF0024481151ASM244811v1genomic_104	0.006466
MafL5_NLA000017458_GCF0144892951_209	MtbL4_LE76_GCF0024474951ASM244749v1genomic_115	0.006465
MafL5_NLA000017458_GCF0144892951_209	MtbL4_SLM036_GCF0024472551ASM244725v1genomic_117	0.006461
MafL5_NLA000017458_GCF0144892951_209	MtbL4_KZN 4207_GCF0001545852ASM15458v2genomic_112	0.006456
MafL5_NLA000017458_GCF0144892951_209	MtbL4_LN763_GCF0024476351ASM244763v1genomic_105	0.006454
MafL5_NLA000017458_GCF0144892951_209	MtbL4_TBV4766_GCF0024481751ASM244817v1genomic_100	0.006453
MafL5_NLA000017458_GCF0144892951_209	MtbL4_M0018684-2_GCF0018957851ASM189578v1genomic_118	0.00645
MafL5_NLA000017458_GCF0144892951_209	MtbL4_MDRMA701_GCF0024478951ASM244789v1genomic_116	0.006442
MafL5_NLA000017458_GCF0144892951_209	MtbL4_TBDM2189_GCF0024480551ASM244805v1genomic_143	0.006438
MafL5_NLA000017458_GCF0144892951_209	MtbL4_MDRMA2260_GCF0024479951ASM244799v1genomic_106	0.006433
MafL5_NLA000017458_GCF0144892951_209	MtbL4_LN3672_GCF0024477551ASM244775v1genomic_130	0.006431
MafL5_NLA000017458_GCF0144892951_209	MtbL4_LE371_GCF0024475551ASM244755v1genomic_132	0.006424
MafL5_NLA000017458_GCF0144892951_209	MtbL4_TBDM2487_GCF0024480951ASM244809v1genomic_137	0.00642
MafL5_NLA000017458_GCF0144892951_209	MtbL4_CSV5769_GCF0024469151ASM244691v1genomic_144	0.006417
MafL5_NLA000017458_GCF0144892951_209	MtbL4_CSV4519_GCF0024468751ASM244687v1genomic_119	0.006408
MafL5_NLA000017458_GCF0144892951_209	MtbL4_LN2358_GCF0024470351ASM244703v1genomic_107	0.006406
MafL5_NLA000017458_GCF0144892951_209	MtbL4_SLM088_GCF0024473551ASM244735v1genomic_149	0.006404
MafL5_NLA000017458_GCF0144892951_209	MtbL4_GG-121-10_133	0.006388
MafL5_NLA000017458_GCF0144892951_209	MtbL4_GG-45-11_165	0.006388
MafL5_NLA000017458_GCF0144892951_209	MtbL4_SLM056_GCF0024472951ASM244729v1genomic_127	0.006386
MafL5_NLA000017458_GCF0144892951_209	MtbL4_TBDM1506_GCF0024480351ASM244803v1genomic_171	0.006385
MafL5_NLA000017458_GCF0144892951_209	MtbL4_CSV9577_GCF0024474351ASM244743v1genomic_131	0.006381
MafL5_NLA000017458_GCF0144892951_209	MtbL4_LN3584_GCF0024476751ASM244767v1genomic_129	0.00638
MafL5_NLA000017458_GCF0144892951_209	MtbL4_LE79_GCF0024475151ASM244751v1genomic_148	0.006377
MafL5_NLA000017458_GCF0144892951_209	MtbL4_LE410_GCF0024475751ASM244757v1genomic_136	0.006374
MafL5_NLA000017458_GCF0144892951_209	MtbL4_LN3668_GCF0024477351ASM244773v1genomic_135	0.006373
MafL5_NLA000017458_GCF0144892951_209	MtbL4_LE103_GCF0024475351ASM244753v1genomic_128	0.006367
MafL5_NLA000017458_GCF0144892951_209	MtbL4_I0002801-4_GCF0018958251ASM189582v1genomic_170	0.006356
MafL5_NLA000017458_GCF0144892951_209	MtbL4_SLM100_GCF0024473751ASM244737v1genomic_155	0.006354
MafL5_NLA000017458_GCF0144892951_209	MtbL4_LN3589_GCF0024477151ASM244771v1genomic_162	0.006351
MafL5_NLA000017458_GCF0144892951_209	MtbL4_LN180_GCF0024470151ASM244701v1genomic_157	0.006335
MafL5_NLA000017458_GCF0144892951_209	MtbL4_TBDM2699_GCF0024481351ASM244813v1genomic_150	0.006335
MafL5_NLA000017458_GCF0144892951_209	MtbL4_TBDM2717_GCF0024481551ASM244815v1genomic_151	0.006335
MafL5_NLA000017458_GCF0144892951_209	MtbL4_CSV10399_GCF0024469351ASM244693v1genomic_169	0.00633
MafL5_NLA000017458_GCF0144892951_209	MtbL1_EAI5_204	0.006326
MafL5_NLA000017458_GCF0144892951_209	DassieBacillus_D47	0.006321
MafL5_NLA000017458_GCF0144892951_209	MtbL4_MDRMA2082_GCF0024479751ASM244797v1genomic_152	0.00632
MafL5_NLA000017458_GCF0144892951_209	MtbL4_TBV4952_GCF0024482151ASM244821v1genomic_154	0.006317
MafL5_NLA000017458_GCF0144892951_209	DassieBacillus_D48	0.006311
MafL5_NLA000017458_GCF0144892951_209	MtbL4_CSV11678_GCF0024469551ASM244695v1genomic_164	0.0063
MafL5_NLA000017458_GCF0144892951_209	DassieBacillus_D50	0.006292
MafL5_NLA000017458_GCF0144892951_209	MtbL4_LN3695_GCF0024477751ASM244777v1genomic_153	0.006292
MafL5_NLA000017458_GCF0144892951_209	DassieBacillus_D49	0.006291
MafL5_NLA000017458_GCF0144892951_209	MtbL4_LN1100_GCF0024477951ASM244779v1genomic_160	0.006285
MafL5_NLA000017458_GCF0144892951_209	MtbL4_SLM063_GCF0024473351ASM244733v1genomic_158	0.006279
MafL5_NLA000017458_GCF0144892951_209	MtbL4_MDRMA203_GCF0024478751ASM244787v1genomic_166	0.006278
MafL5_NLA000017458_GCF0144892951_209	MtbL4_SLM040_GCF0024472751ASM244727v1genomic_159	0.006278
MafL5_NLA000017458_GCF0144892951_209	MtbL4_LE13_GCF0024474551ASM244745v1genomic_163	0.00627
MafL5_NLA000017458_GCF0144892951_209	MtbL4_MDRMA2441_GCF0024480151ASM244801v1genomic_138	0.006267
MafL5_NLA000017458_GCF0144892951_209	MtbL4_CSV3611_GCF0024474151ASM244741v1genomic_139	0.006258
MafL5_NLA000017458_GCF0144892951_209	MtbL4_MDRMA863_GCF0024479151ASM244791v1genomic_156	0.006235
MafL5_NLA000017458_GCF0144892951_209	MtbL4_Haarlem_GCF0001536852ASM15368v2genomic_161	0.006226
MafL5_NLA000017458_GCF0144892951_209	MtbL4_MDRDM627_GCF0024470951ASM244709v1genomic_126	0.005904
MafL5_NLA000017458_GCF0144892951_209	MtbL4_LN317_GCF0024476151ASM244761v1genomic_140	0.005869
MafL5_NLA000017458_GCF0144892951_209	MtbL4_TBV5365_GCF0024472351ASM244723v1genomic_167	0.005521
MafL6_ATCC 25420_GCF0029823351_212	MafL5_MAF01v1_GCF9051830251_210	0.07288
MafL6_ATCC 25420_GCF0029823351_212	MafL5_NLA000017458_GCF0144892951_209	0.0686
MafL6_ATCC 25420_GCF0029823351_212	MafL5_MAL010118_GCF0006666251MycoafriMAL010118V1genomic_91	0.06748
MafL6_ATCC 25420_GCF0029823351_212	MafL5_MAL010074_GCF0006662251MycoafriMAL010074V1genomic_92	0.06737
MafL6_ATCC 25420_GCF0029823351_212	MtbL1_AUSMDU00018547_GCF0096648751_206	0.009311
MafL6_ATCC 25420_GCF0029823351_212	MtbL1_AUSMDU00018547_GCF0096648751_207	0.009311
MafL6_ATCC 25420_GCF0029823351_212	MtbL1_TBMENG-03_GCF0032936551_208	0.009311
MafL6_ATCC 25420_GCF0029823351_212	MtbL1_EAI5/NITR206_GCF0003899451ASM38994v1genomic_0	0.008872
MafL6_ATCC 25420_GCF0029823351_212	MtbL4_GG-5-10	0.008645
MafL6_ATCC 25420_GCF0029823351_212	MtbL4_GG-90-10	0.008277
MafL6_ATCC 25420_GCF0029823351_212	MboLb4_MBE4_GCF0027235451ASM272354v1genomic_35	0.00793
MafL6_ATCC 25420_GCF0029823351_212	MtbL4_GG-77-11	0.007916
MafL6_ATCC 25420_GCF0029823351_212	MboLb4_MBE5_GCF0014551651ASM145516v1genomic_34	0.007912
MafL6_ATCC 25420_GCF0029823351_212	MtbL4_GG-27-11_185	0.007906
MafL6_ATCC 25420_GCF0029823351_212	MboLb4_MbURU-008_GCF0027037851ASM270378v1genomic_37	0.007885
MafL6_ATCC 25420_GCF0029823351_212	MboLb4_MbURU-021_GCF0027038851ASM270388v1genomic_36	0.007879
MafL6_ATCC 25420_GCF0029823351_212	MboLb4_MbURU-023_GCF0027037951ASM270379v1genomic_38	0.007877
MafL6_ATCC 25420_GCF0029823351_212	MboLb4_MbURU-011_GCF0027038951ASM270389v1genomic_40	0.007875
MafL6_ATCC 25420_GCF0029823351_212	MboLb4_MbURU-004_GCF0027036951ASM270369v1genomic_41	0.007861
MafL6_ATCC 25420_GCF0029823351_212	MboLb4_MbURU-015_GCF0027235351ASM272353v1genomic_42	0.007857
MafL6_ATCC 25420_GCF0029823351_212	MboLb4_MbURU-009_GCF0027038351ASM270383v1genomic_39	0.00785
MafL6_ATCC 25420_GCF0029823351_212	MboLb4_MBE10_GCF0008784851ASM87848v1genomic_32	0.00784
MafL6_ATCC 25420_GCF0029823351_212	MboLb4_MBE6_GCF0010786151ASM107861v1genomic_33	0.007825
MafL6_ATCC 25420_GCF0029823351_212	Morygis_NIRTAH144	0.007811
MafL6_ATCC 25420_GCF0029823351_212	MtbL1_mada_1-44_GCF9325273151_205	0.007789
MafL6_ATCC 25420_GCF0029823351_212	MboLb4_MbURU-013_GCF0027039851ASM270398v1genomic_63	0.007765
MafL6_ATCC 25420_GCF0029823351_212	MboLb4_MbURU-012_GCF0007496851ASM74968v1genomic_27	0.007761
MafL6_ATCC 25420_GCF0029823351_212	MboLb4_MBE9_GCF0007498051ASM74980v1genomic_28	0.007757
MafL6_ATCC 25420_GCF0029823351_212	MboLb4_MbURU-022_GCF0027039951ASM270399v1genomic_43	0.00775
MafL6_ATCC 25420_GCF0029823351_212	MboLb4_MBE13_GCF0007297451ASM72974v1genomic_29	0.007719
MafL6_ATCC 25420_GCF0029823351_212	MboLb4_MBE7_GCF0007497251ASM74972v1genomic_30	0.007666
MafL6_ATCC 25420_GCF0029823351_212	MboLb4_MBE2_GCF0007297551ASM72975v1genomic_45	0.007661
MafL6_ATCC 25420_GCF0029823351_212	MboLb4_MBE3_GCF0007297651ASM72976v1genomic_44	0.007658
MafL6_ATCC 25420_GCF0029823351_212	MboLb4_MbURU-001_GCF0011847351ASM118473v1genomic_61	0.007655
MafL6_ATCC 25420_GCF0029823351_212	MboLb4_MbURU-006_GCF0027037251ASM270372v1genomic_31	0.00765
MafL6_ATCC 25420_GCF0029823351_212	MtbL4_CG21_188	0.007644
MafL6_ATCC 25420_GCF0029823351_212	MboLb4_MbURU-016_GCF0027040251ASM270402v1genomic_64	0.00763
MafL6_ATCC 25420_GCF0029823351_212	MtbL4_I0003447-5_180	0.007593
MafL6_ATCC 25420_GCF0029823351_212	MtbL4_H37Rv_CG_182	0.007592
MafL6_ATCC 25420_GCF0029823351_212	MboLb4_MbURU-003_GCF0027037351ASM270373v1genomic_62	0.00759
MafL6_ATCC 25420_GCF0029823351_212	MtbL4_mada_132_183	0.007581
MafL6_ATCC 25420_GCF0029823351_212	MboLb4_MbURU-005_GCF0027036851ASM270368v1genomic_65	0.00758
MafL6_ATCC 25420_GCF0029823351_212	MtbL2_RUS_B0	0.007579
MafL6_ATCC 25420_GCF0029823351_212	MtbL2_mada_125	0.007577
MafL6_ATCC 25420_GCF0029823351_212	MboLb4_MbURU-019_GCF0027040351ASM270403v1genomic_67	0.007574
MafL6_ATCC 25420_GCF0029823351_212	MboLb4_MbURU-020_GCF0027039551ASM270395v1genomic_66	0.007574
MafL6_ATCC 25420_GCF0029823351_212	MtbL4_GG-111-10	0.007516
MafL6_ATCC 25420_GCF0029823351_212	MtbL4_CG20_186	0.007487
MafL6_ATCC 25420_GCF0029823351_212	MtbL4_CG23_187	0.007479
MafL6_ATCC 25420_GCF0029823351_212	Mcaprae_NLA000201913	0.007479
MafL6_ATCC 25420_GCF0029823351_212	MtbL2_SCAID 320.0_GCF0017024351ASM170243v1genomic_177	0.007475
MafL6_ATCC 25420_GCF0029823351_212	MtbL2_SCAID 187.0_GCF0012755652ASM127556v2genomic_173	0.007473
MafL6_ATCC 25420_GCF0029823351_212	MtbL4_SIT745/EAI1-MYS	0.007431
MafL6_ATCC 25420_GCF0029823351_212	MtbL2_CSV383_190	0.007429
MafL6_ATCC 25420_GCF0029823351_212	MtbL2_LN55_189	0.007429
MafL6_ATCC 25420_GCF0029823351_212	MtbL2_SCAID 252.0_GCF0017082651ASM170826v1genomic_176	0.007428
MafL6_ATCC 25420_GCF0029823351_212	MtbL4_GG-109-10_172	0.007413
MafL6_ATCC 25420_GCF0029823351_212	MtbL2_W-148_GCF0001931852ASM19318v2genomic_175	0.007409
MafL6_ATCC 25420_GCF0029823351_212	MboLb4_MbURU-018_GCF0027040551ASM270405v1genomic_57	0.007397
MafL6_ATCC 25420_GCF0029823351_212	MtbL4_GG-129-11	0.007396
MafL6_ATCC 25420_GCF0029823351_212	MboLb4_1_GCF0007497451ASM74974v1genomic_49	0.007395
MafL6_ATCC 25420_GCF0029823351_212	MtbL4_CG24_174	0.00739
MafL6_ATCC 25420_GCF0029823351_212	MboLb4_M1009_GCF0021489751ASM214897v1genomic_54	0.007389
MafL6_ATCC 25420_GCF0029823351_212	MtbL4_GG-137-10_184	0.007388
MafL6_ATCC 25420_GCF0029823351_212	MboLb4_MbURU-010_GCF0027039451ASM270394v1genomic_59	0.00738
MafL6_ATCC 25420_GCF0029823351_212	MboLb4_M1010_GCF0021490051ASM214900v1genomic_55	0.007376
MafL6_ATCC 25420_GCF0029823351_212	Morygis_112400015	0.007372
MafL6_ATCC 25420_GCF0029823351_212	MboLb4_MbURU-007_GCF0027038251ASM270382v1genomic_58	0.007369
MafL6_ATCC 25420_GCF0029823351_212	MtbL2_TBV4768_195	0.007361
MafL6_ATCC 25420_GCF0029823351_212	MtbL4_GG-134-11	0.007343
MafL6_ATCC 25420_GCF0029823351_212	MtbL2_MDRMA2491_194	0.007342
MafL6_ATCC 25420_GCF0029823351_212	MtbL2_SLM060_193	0.007339
MafL6_ATCC 25420_GCF0029823351_212	MtbL2_MDRMA1565_192	0.007334
MafL6_ATCC 25420_GCF0029823351_212	MboLb4_MbURU-002_GCF0027037651ASM270376v1genomic_56	0.007333
MafL6_ATCC 25420_GCF0029823351_212	MboLb3_35_GCF0007496651ASM74966v1genomic_73	0.007316
MafL6_ATCC 25420_GCF0029823351_212	MboUnk_MB3_GCF0009478951AssemblyofthegenomeMB3genomic_68	0.007316
MafL6_ATCC 25420_GCF0029823351_212	MtbL4_GG-229-10	0.00728
MafL6_ATCC 25420_GCF0029823351_212	MboLb4_08-08BF2_GCF0007496751ASM74967v1genomic_53	0.007275
MafL6_ATCC 25420_GCF0029823351_212	MtbL4_GG-20-11	0.007269
MafL6_ATCC 25420_GCF0029823351_212	MboLb3_MB1_GCF0009478751GenomeassemblyofMycobacteriumbovisMB1genomic_72	0.007264
MafL6_ATCC 25420_GCF0029823351_212	MboLb4_MbURU-017_GCF0027038751ASM270387v1genomic_60	0.007263
MafL6_ATCC 25420_GCF0029823351_212	MboLb3_MB4_GCF0013693351AssemblyofMycobacteriumcapraeMB5genomegenomic_71	0.007259
MafL6_ATCC 25420_GCF0029823351_212	MtbL4_LN3588_GCF0024476951ASM244769v1genomic_97	0.007254
MafL6_ATCC 25420_GCF0029823351_212	MtbL4_MDRDM1098_GCF0024471151ASM244711v1genomic_109	0.007242
MafL6_ATCC 25420_GCF0029823351_212	MtbL4_TBDM425_GCF0024471751ASM244717v1genomic_108	0.007242
MafL6_ATCC 25420_GCF0029823351_212	MtbL4_I0002353-6_GCF0018958451ASM189584v1genomic_110	0.007241
MafL6_ATCC 25420_GCF0029823351_212	MtbL4_GG-37-11_168	0.007231
MafL6_ATCC 25420_GCF0029823351_212	MtbL4_TBDM2444_GCF0024480751ASM244807v1genomic_125	0.007222
MafL6_ATCC 25420_GCF0029823351_212	MboLb1_Bz 31150_GCF0006496551MycoboviBz31150V1genomic_77	0.007207
MafL6_ATCC 25420_GCF0029823351_212	MtbL4_DK9897_GCF0019224851ASM192248v1genomic_147	0.007206
MafL6_ATCC 25420_GCF0029823351_212	MtbL4_ME1473_GCF0024471551ASM244715v1genomic_124	0.007204
MafL6_ATCC 25420_GCF0029823351_212	MtbL4_M0002959-6_GCF0018958651ASM189586v1genomic_96	0.007203
MafL6_ATCC 25420_GCF0029823351_212	MtbL4_I0004000-1_GCF0018958051ASM189580v1genomic_122	0.007201
MafL6_ATCC 25420_GCF0029823351_212	MtbL4_GG-186-10_111	0.007195
MafL6_ATCC 25420_GCF0029823351_212	MtbL4_LE492_GCF0024469951ASM244699v1genomic_120	0.007188
MafL6_ATCC 25420_GCF0029823351_212	MtbL4_LE486_GCF0024469751ASM244697v1genomic_121	0.007187
MafL6_ATCC 25420_GCF0029823351_212	MboLb1_D-10-02315_GCF0017260851ASM172608v1genomic_76	0.007183
MafL6_ATCC 25420_GCF0029823351_212	MtbL4_LN3756_GCF0024470551ASM244705v1genomic_146	0.007178
MafL6_ATCC 25420_GCF0029823351_212	MtbL4_MDRDM260_GCF0024470751ASM244707v1genomic_145	0.007178
MafL6_ATCC 25420_GCF0029823351_212	MboUnk_D11-00843_GCF0020262851ASM202628v1genomic_69	0.007175
MafL6_ATCC 25420_GCF0029823351_212	MtbL4_I0004241-1_GCF0018957651ASM189576v1genomic_95	0.007174
MafL6_ATCC 25420_GCF0029823351_212	MtbL4_KZN 605_GCF0001546052ASM15460v2genomic_114	0.007172
MafL6_ATCC 25420_GCF0029823351_212	MtbL4_LE63_GCF0024474751ASM244747v1genomic_142	0.007171
MafL6_ATCC 25420_GCF0029823351_212	MtbL4_MDRMA2019_GCF0024479551ASM244795v1genomic_123	0.00717
MafL6_ATCC 25420_GCF0029823351_212	MtbL4_LN1856_GCF0024478151ASM244781v1genomic_99	0.007169
MafL6_ATCC 25420_GCF0029823351_212	MtbL4_CSV4644_GCF0024468951ASM244689v1genomic_94	0.007164
MafL6_ATCC 25420_GCF0029823351_212	MtbL4_TBV5000_GCF0024471951ASM244719v1genomic_101	0.007164
MafL6_ATCC 25420_GCF0029823351_212	MtbL4_TBV5362_GCF0024472151ASM244721v1genomic_102	0.007164
MafL6_ATCC 25420_GCF0029823351_212	MboUnk_D11-01601_GCF0020263951ASM202639v1genomic_70	0.007163
MafL6_ATCC 25420_GCF0029823351_212	MtbL4_MDRDM827_GCF0024478551ASM244785v1genomic_103	0.007162
MafL6_ATCC 25420_GCF0029823351_212	MtbL4_KZN 1435_GCF0000236251ASM2362v1genomic_113	0.00716
MafL6_ATCC 25420_GCF0029823351_212	Mcaprae_Allgaeu	0.007159
MafL6_ATCC 25420_GCF0029823351_212	MboLb3_SP38_GCF0009343253ASM93432v3genomic_75	0.007151
MafL6_ATCC 25420_GCF0029823351_212	MtbL4_LN2978_GCF0024476551ASM244765v1genomic_141	0.007151
MafL6_ATCC 25420_GCF0029823351_212	MtbL4_GG-36-11_134	0.00715
MafL6_ATCC 25420_GCF0029823351_212	MtbL4_LN2900_GCF0024478351ASM244783v1genomic_98	0.007147
MafL6_ATCC 25420_GCF0029823351_212	MtbL4_TBDM2489_GCF0024481151ASM244811v1genomic_104	0.007146
MafL6_ATCC 25420_GCF0029823351_212	MtbL4_LE76_GCF0024474951ASM244749v1genomic_115	0.007145
MafL6_ATCC 25420_GCF0029823351_212	MboLb4_49-09_GCF0007496051ASM74960v1genomic_46	0.007145
MafL6_ATCC 25420_GCF0029823351_212	MtbL4_SLM036_GCF0024472551ASM244725v1genomic_117	0.007141
MafL6_ATCC 25420_GCF0029823351_212	Mcaprae_MB2	0.007137
MafL6_ATCC 25420_GCF0029823351_212	MtbL4_KZN 4207_GCF0001545852ASM15458v2genomic_112	0.007136
MafL6_ATCC 25420_GCF0029823351_212	MtbL4_LN763_GCF0024476351ASM244763v1genomic_105	0.007134
MafL6_ATCC 25420_GCF0029823351_212	MtbL4_TBV4766_GCF0024481751ASM244817v1genomic_100	0.007133
MafL6_ATCC 25420_GCF0029823351_212	MtbL4_M0018684-2_GCF0018957851ASM189578v1genomic_118	0.00713
MafL6_ATCC 25420_GCF0029823351_212	MtbL4_MDRMA701_GCF0024478951ASM244789v1genomic_116	0.007122
MafL6_ATCC 25420_GCF0029823351_212	MtbL4_TBDM2189_GCF0024480551ASM244805v1genomic_143	0.007118
MafL6_ATCC 25420_GCF0029823351_212	MtbL4_MDRMA2260_GCF0024479951ASM244799v1genomic_106	0.007113
MafL6_ATCC 25420_GCF0029823351_212	MtbL4_LN3672_GCF0024477551ASM244775v1genomic_130	0.007111
MafL6_ATCC 25420_GCF0029823351_212	MtbL4_LE371_GCF0024475551ASM244755v1genomic_132	0.007104
MafL6_ATCC 25420_GCF0029823351_212	MtbL4_TBDM2487_GCF0024480951ASM244809v1genomic_137	0.0071
MafL6_ATCC 25420_GCF0029823351_212	MboLb3_D11-03130_GCF0020263251ASM202632v1genomic_74	0.007098
MafL6_ATCC 25420_GCF0029823351_212	MtbL4_CSV5769_GCF0024469151ASM244691v1genomic_144	0.007097
MafL6_ATCC 25420_GCF0029823351_212	MtbL4_CSV4519_GCF0024468751ASM244687v1genomic_119	0.007088
MafL6_ATCC 25420_GCF0029823351_212	MtbL4_LN2358_GCF0024470351ASM244703v1genomic_107	0.007086
MafL6_ATCC 25420_GCF0029823351_212	MtbL4_SLM088_GCF0024473551ASM244735v1genomic_149	0.007084
MafL6_ATCC 25420_GCF0029823351_212	MboLb4_MBE1_GCF0007496251ASM74962v1genomic_47	0.007071
MafL6_ATCC 25420_GCF0029823351_212	MtbL4_GG-121-10_133	0.007068
MafL6_ATCC 25420_GCF0029823351_212	MtbL4_GG-45-11_165	0.007068
MafL6_ATCC 25420_GCF0029823351_212	MtbL4_SLM056_GCF0024472951ASM244729v1genomic_127	0.007066
MafL6_ATCC 25420_GCF0029823351_212	MtbL4_TBDM1506_GCF0024480351ASM244803v1genomic_171	0.007065
MafL6_ATCC 25420_GCF0029823351_212	MtbL4_CSV9577_GCF0024474351ASM244743v1genomic_131	0.007061
MafL6_ATCC 25420_GCF0029823351_212	MtbL4_LN3584_GCF0024476751ASM244767v1genomic_129	0.00706
MafL6_ATCC 25420_GCF0029823351_212	MtbL4_LE79_GCF0024475151ASM244751v1genomic_148	0.007057
MafL6_ATCC 25420_GCF0029823351_212	MtbL4_LE410_GCF0024475751ASM244757v1genomic_136	0.007054
MafL6_ATCC 25420_GCF0029823351_212	MtbL4_LN3668_GCF0024477351ASM244773v1genomic_135	0.007053
MafL6_ATCC 25420_GCF0029823351_212	MtbL4_LE103_GCF0024475351ASM244753v1genomic_128	0.007047
MafL6_ATCC 25420_GCF0029823351_212	Mcaprae_ATCCBAA824	0.007042
MafL6_ATCC 25420_GCF0029823351_212	MtbL4_I0002801-4_GCF0018958251ASM189582v1genomic_170	0.007036
MafL6_ATCC 25420_GCF0029823351_212	MtbL4_SLM100_GCF0024473751ASM244737v1genomic_155	0.007034
MafL6_ATCC 25420_GCF0029823351_212	MboLb4_Ravenel_GCF0007497851ASM74978v1genomic_52	0.007034
MafL6_ATCC 25420_GCF0029823351_212	MtbL4_LN3589_GCF0024477151ASM244771v1genomic_162	0.007031
MafL6_ATCC 25420_GCF0029823351_212	MboLb4_61-09_GCF0007497651ASM74976v1genomic_48	0.007028
MafL6_ATCC 25420_GCF0029823351_212	MboLb4_32-08_GCF0007496151ASM74961v1genomic_50	0.007016
MafL6_ATCC 25420_GCF0029823351_212	MtbL4_LN180_GCF0024470151ASM244701v1genomic_157	0.007015
MafL6_ATCC 25420_GCF0029823351_212	MtbL4_TBDM2699_GCF0024481351ASM244813v1genomic_150	0.007015
MafL6_ATCC 25420_GCF0029823351_212	MtbL4_TBDM2717_GCF0024481551ASM244815v1genomic_151	0.007015
MafL6_ATCC 25420_GCF0029823351_212	MtbL4_CSV10399_GCF0024469351ASM244693v1genomic_169	0.00701
MafL6_ATCC 25420_GCF0029823351_212	MboLb4_50_GCF0007498251ASM74982v1genomic_51	0.007009
MafL6_ATCC 25420_GCF0029823351_212	MtbL1_EAI5_204	0.007006
MafL6_ATCC 25420_GCF0029823351_212	MtbL4_MDRMA2082_GCF0024479751ASM244797v1genomic_152	0.007
MafL6_ATCC 25420_GCF0029823351_212	MtbL4_TBV4952_GCF0024482151ASM244821v1genomic_154	0.006997
MafL6_ATCC 25420_GCF0029823351_212	MtbL4_CSV11678_GCF0024469551ASM244695v1genomic_164	0.00698
MafL6_ATCC 25420_GCF0029823351_212	MtbL4_LN3695_GCF0024477751ASM244777v1genomic_153	0.006972
MafL6_ATCC 25420_GCF0029823351_212	MtbL4_LN1100_GCF0024477951ASM244779v1genomic_160	0.006965
MafL6_ATCC 25420_GCF0029823351_212	MtbL4_SLM063_GCF0024473351ASM244733v1genomic_158	0.006959
MafL6_ATCC 25420_GCF0029823351_212	MtbL4_MDRMA203_GCF0024478751ASM244787v1genomic_166	0.006958
MafL6_ATCC 25420_GCF0029823351_212	MtbL4_SLM040_GCF0024472751ASM244727v1genomic_159	0.006958
MafL6_ATCC 25420_GCF0029823351_212	MtbL4_LE13_GCF0024474551ASM244745v1genomic_163	0.00695
MafL6_ATCC 25420_GCF0029823351_212	MtbL4_MDRMA2441_GCF0024480151ASM244801v1genomic_138	0.006947
MafL6_ATCC 25420_GCF0029823351_212	MtbL4_CSV3611_GCF0024474151ASM244741v1genomic_139	0.006938
MafL6_ATCC 25420_GCF0029823351_212	MtbL4_MDRMA863_GCF0024479151ASM244791v1genomic_156	0.006915
MafL6_ATCC 25420_GCF0029823351_212	MtbL4_Haarlem_GCF0001536852ASM15368v2genomic_161	0.006906
MafL6_ATCC 25420_GCF0029823351_212	Mmicroti_Maus III	0.006661
MafL6_ATCC 25420_GCF0029823351_212	MtbL4_MDRDM627_GCF0024470951ASM244709v1genomic_126	0.006584
MafL6_ATCC 25420_GCF0029823351_212	MtbL4_LN317_GCF0024476151ASM244761v1genomic_140	0.006549
MafL6_ATCC 25420_GCF0029823351_212	Mpinnipedii_ATCCBAA688	0.006535
MafL6_ATCC 25420_GCF0029823351_212	Mpinnipedii_MP2	0.006362
MafL6_ATCC 25420_GCF0029823351_212	Mpinnipedii_MP1	0.006361
MafL6_ATCC 25420_GCF0029823351_212	Mmicroti_ATCC 35782	0.006208
MafL6_ATCC 25420_GCF0029823351_212	MtbL4_TBV5365_GCF0024472351ASM244723v1genomic_167	0.006201
MafL6_ATCC 25420_GCF0029823351_212	DassieBacillus_D47	0.005849
MafL6_ATCC 25420_GCF0029823351_212	DassieBacillus_D48	0.005839
MafL6_ATCC 25420_GCF0029823351_212	DassieBacillus_D50	0.00582
MafL6_ATCC 25420_GCF0029823351_212	DassieBacillus_D49	0.005819
MafL6_GM041182_GCF0002533551ASM25335v1genomic_2	MafL5_NLA000017458_GCF0144892951_209	0.0726714
MafL6_GM041182_GCF0002533551ASM25335v1genomic_2	MafL5_MAF01v1_GCF9051830251_210	0.0721294
MafL6_GM041182_GCF0002533551ASM25335v1genomic_2	MafL5_MAL010074_GCF0006662251MycoafriMAL010074V1genomic_92	0.0673516
MafL6_GM041182_GCF0002533551ASM25335v1genomic_2	MafL5_MAL010118_GCF0006666251MycoafriMAL010118V1genomic_91	0.0658459
MafL6_GM041182_GCF0002533551ASM25335v1genomic_2	MtbL1_EAI5/NITR206_GCF0003899451ASM38994v1genomic_0	0.009316
MafL6_GM041182_GCF0002533551ASM25335v1genomic_2	MtbL1_AUSMDU00018547_GCF0096648751_206	0.0093076
MafL6_GM041182_GCF0002533551ASM25335v1genomic_2	MtbL4_GG-5-10	0.009084
MafL6_GM041182_GCF0002533551ASM25335v1genomic_2	MtbL4_GG-90-10	0.008716
MafL6_GM041182_GCF0002533551ASM25335v1genomic_2	MtbL4_GG-77-11	0.008355
MafL6_GM041182_GCF0002533551ASM25335v1genomic_2	MtbL1_AUSMDU00018547_GCF0096648751_207	0.008228
MafL6_GM041182_GCF0002533551ASM25335v1genomic_2	MtbL1_TBMENG-03_GCF0032936551_208	0.008228
MafL6_GM041182_GCF0002533551ASM25335v1genomic_2	MtbL4_CG21_188	0.008083
MafL6_GM041182_GCF0002533551ASM25335v1genomic_2	MtbL4_I0003447-5_180	0.008032
MafL6_GM041182_GCF0002533551ASM25335v1genomic_2	MtbL4_H37Rv_CG_182	0.008031
MafL6_GM041182_GCF0002533551ASM25335v1genomic_2	MtbL2_RUS_B0	0.008018
MafL6_GM041182_GCF0002533551ASM25335v1genomic_2	MtbL2_mada_125	0.00800375
MafL6_GM041182_GCF0002533551ASM25335v1genomic_2	MtbL4_GG-111-10	0.00793297
MafL6_GM041182_GCF0002533551ASM25335v1genomic_2	MtbL4_CG23_187	0.007918
MafL6_GM041182_GCF0002533551ASM25335v1genomic_2	MtbL2_SCAID 320.0_GCF0017024351ASM170243v1genomic_177	0.007914
MafL6_GM041182_GCF0002533551ASM25335v1genomic_2	MtbL4_SIT745/EAI1-MYS	0.00787
MafL6_GM041182_GCF0002533551ASM25335v1genomic_2	MtbL2_CSV383_190	0.007868
MafL6_GM041182_GCF0002533551ASM25335v1genomic_2	MtbL2_LN55_189	0.007868
MafL6_GM041182_GCF0002533551ASM25335v1genomic_2	MtbL2_SCAID 252.0_GCF0017082651ASM170826v1genomic_176	0.007867
MafL6_GM041182_GCF0002533551ASM25335v1genomic_2	MtbL4_GG-109-10_172	0.007852
MafL6_GM041182_GCF0002533551ASM25335v1genomic_2	MtbL4_GG-129-11	0.007835
MafL6_GM041182_GCF0002533551ASM25335v1genomic_2	MtbL4_GG-27-11_185	0.0078342
MafL6_GM041182_GCF0002533551ASM25335v1genomic_2	MtbL4_CG24_174	0.007829
MafL6_GM041182_GCF0002533551ASM25335v1genomic_2	MtbL4_GG-137-10_184	0.007827
MafL6_GM041182_GCF0002533551ASM25335v1genomic_2	MtbL2_TBV4768_195	0.0078
MafL6_GM041182_GCF0002533551ASM25335v1genomic_2	MtbL1_mada_1-44_GCF9325273151_205	0.0077856
MafL6_GM041182_GCF0002533551ASM25335v1genomic_2	MtbL4_GG-134-11	0.007782
MafL6_GM041182_GCF0002533551ASM25335v1genomic_2	MtbL2_MDRMA2491_194	0.007781
MafL6_GM041182_GCF0002533551ASM25335v1genomic_2	MtbL2_SLM060_193	0.007778
MafL6_GM041182_GCF0002533551ASM25335v1genomic_2	Morygis_NIRTAH144	0.00775083
MafL6_GM041182_GCF0002533551ASM25335v1genomic_2	MtbL4_LN3588_GCF0024476951ASM244769v1genomic_97	0.007693
MafL6_GM041182_GCF0002533551ASM25335v1genomic_2	MtbL4_MDRDM1098_GCF0024471151ASM244711v1genomic_109	0.007681
MafL6_GM041182_GCF0002533551ASM25335v1genomic_2	MtbL4_TBDM425_GCF0024471751ASM244717v1genomic_108	0.007681
MafL6_GM041182_GCF0002533551ASM25335v1genomic_2	MtbL4_GG-37-11_168	0.00767
MafL6_GM041182_GCF0002533551ASM25335v1genomic_2	MtbL4_DK9897_GCF0019224851ASM192248v1genomic_147	0.007645
MafL6_GM041182_GCF0002533551ASM25335v1genomic_2	MtbL4_M0002959-6_GCF0018958651ASM189586v1genomic_96	0.007642
MafL6_GM041182_GCF0002533551ASM25335v1genomic_2	MtbL4_GG-186-10_111	0.007634
MafL6_GM041182_GCF0002533551ASM25335v1genomic_2	MtbL4_LE492_GCF0024469951ASM244699v1genomic_120	0.007627
MafL6_GM041182_GCF0002533551ASM25335v1genomic_2	MtbL4_LN3756_GCF0024470551ASM244705v1genomic_146	0.007617
MafL6_GM041182_GCF0002533551ASM25335v1genomic_2	MtbL4_MDRDM260_GCF0024470751ASM244707v1genomic_145	0.007617
MafL6_GM041182_GCF0002533551ASM25335v1genomic_2	MtbL4_I0004241-1_GCF0018957651ASM189576v1genomic_95	0.007613
MafL6_GM041182_GCF0002533551ASM25335v1genomic_2	MtbL4_LE63_GCF0024474751ASM244747v1genomic_142	0.00761
MafL6_GM041182_GCF0002533551ASM25335v1genomic_2	MtbL4_MDRMA2019_GCF0024479551ASM244795v1genomic_123	0.007609
MafL6_GM041182_GCF0002533551ASM25335v1genomic_2	MtbL4_CSV4644_GCF0024468951ASM244689v1genomic_94	0.007603
MafL6_GM041182_GCF0002533551ASM25335v1genomic_2	MtbL4_TBV5000_GCF0024471951ASM244719v1genomic_101	0.007603
MafL6_GM041182_GCF0002533551ASM25335v1genomic_2	MtbL4_TBV5362_GCF0024472151ASM244721v1genomic_102	0.007603
MafL6_GM041182_GCF0002533551ASM25335v1genomic_2	MtbL4_KZN 1435_GCF0000236251ASM2362v1genomic_113	0.007599
MafL6_GM041182_GCF0002533551ASM25335v1genomic_2	MtbL4_GG-36-11_134	0.007589
MafL6_GM041182_GCF0002533551ASM25335v1genomic_2	MtbL4_TBDM2489_GCF0024481151ASM244811v1genomic_104	0.007585
MafL6_GM041182_GCF0002533551ASM25335v1genomic_2	MtbL4_LE76_GCF0024474951ASM244749v1genomic_115	0.007584
MafL6_GM041182_GCF0002533551ASM25335v1genomic_2	MtbL4_SLM036_GCF0024472551ASM244725v1genomic_117	0.00758
MafL6_GM041182_GCF0002533551ASM25335v1genomic_2	MtbL4_LN763_GCF0024476351ASM244763v1genomic_105	0.007573
MafL6_GM041182_GCF0002533551ASM25335v1genomic_2	MtbL4_mada_132_183	0.00756152
MafL6_GM041182_GCF0002533551ASM25335v1genomic_2	MtbL4_TBDM2189_GCF0024480551ASM244805v1genomic_143	0.007557
MafL6_GM041182_GCF0002533551ASM25335v1genomic_2	MtbL4_MDRMA2260_GCF0024479951ASM244799v1genomic_106	0.007552
MafL6_GM041182_GCF0002533551ASM25335v1genomic_2	MtbL4_TBDM2487_GCF0024480951ASM244809v1genomic_137	0.007539
MafL6_GM041182_GCF0002533551ASM25335v1genomic_2	MtbL4_CSV4519_GCF0024468751ASM244687v1genomic_119	0.007527
MafL6_GM041182_GCF0002533551ASM25335v1genomic_2	MtbL4_SLM088_GCF0024473551ASM244735v1genomic_149	0.007523
MafL6_GM041182_GCF0002533551ASM25335v1genomic_2	MtbL4_SLM056_GCF0024472951ASM244729v1genomic_127	0.007505
MafL6_GM041182_GCF0002533551ASM25335v1genomic_2	MtbL4_LN3584_GCF0024476751ASM244767v1genomic_129	0.007499
MafL6_GM041182_GCF0002533551ASM25335v1genomic_2	MtbL4_LE79_GCF0024475151ASM244751v1genomic_148	0.007496
MafL6_GM041182_GCF0002533551ASM25335v1genomic_2	MtbL4_LN3668_GCF0024477351ASM244773v1genomic_135	0.007492
MafL6_GM041182_GCF0002533551ASM25335v1genomic_2	MtbL4_SLM100_GCF0024473751ASM244737v1genomic_155	0.007473
MafL6_GM041182_GCF0002533551ASM25335v1genomic_2	MtbL4_LN3589_GCF0024477151ASM244771v1genomic_162	0.00747
MafL6_GM041182_GCF0002533551ASM25335v1genomic_2	MtbL4_CG20_186	0.00746726
MafL6_GM041182_GCF0002533551ASM25335v1genomic_2	MtbL4_CSV10399_GCF0024469351ASM244693v1genomic_169	0.007449
MafL6_GM041182_GCF0002533551ASM25335v1genomic_2	MtbL2_SCAID 187.0_GCF0012755652ASM127556v2genomic_173	0.00744306
MafL6_GM041182_GCF0002533551ASM25335v1genomic_2	MtbL4_CSV11678_GCF0024469551ASM244695v1genomic_164	0.007419
MafL6_GM041182_GCF0002533551ASM25335v1genomic_2	MtbL4_SLM063_GCF0024473351ASM244733v1genomic_158	0.007398
MafL6_GM041182_GCF0002533551ASM25335v1genomic_2	MtbL4_CSV3611_GCF0024474151ASM244741v1genomic_139	0.007377
MafL6_GM041182_GCF0002533551ASM25335v1genomic_2	MtbL4_Haarlem_GCF0001536852ASM15368v2genomic_161	0.007345
MafL6_GM041182_GCF0002533551ASM25335v1genomic_2	MtbL2_W-148_GCF0001931852ASM19318v2genomic_175	0.00732064
MafL6_GM041182_GCF0002533551ASM25335v1genomic_2	Morygis_112400015	0.00731183
MafL6_GM041182_GCF0002533551ASM25335v1genomic_2	Mcaprae_NLA000201913	0.00729425
MafL6_GM041182_GCF0002533551ASM25335v1genomic_2	MtbL2_MDRMA1565_192	0.00725893
MafL6_GM041182_GCF0002533551ASM25335v1genomic_2	MtbL4_GG-20-11	0.00720544
MafL6_GM041182_GCF0002533551ASM25335v1genomic_2	MtbL4_ME1473_GCF0024471551ASM244715v1genomic_124	0.00720239
MafL6_GM041182_GCF0002533551ASM25335v1genomic_2	MtbL4_I0004000-1_GCF0018958051ASM189580v1genomic_122	0.00718746
MafL6_GM041182_GCF0002533551ASM25335v1genomic_2	MtbL4_LN1856_GCF0024478151ASM244781v1genomic_99	0.00716632
MafL6_GM041182_GCF0002533551ASM25335v1genomic_2	MtbL4_KZN 605_GCF0001546052ASM15460v2genomic_114	0.00716306
MafL6_GM041182_GCF0002533551ASM25335v1genomic_2	MtbL4_GG-229-10	0.00716277
MafL6_GM041182_GCF0002533551ASM25335v1genomic_2	MtbL4_LE486_GCF0024469751ASM244697v1genomic_121	0.00715566
MafL6_GM041182_GCF0002533551ASM25335v1genomic_2	MtbL4_I0002353-6_GCF0018958451ASM189584v1genomic_110	0.00715483
MafL6_GM041182_GCF0002533551ASM25335v1genomic_2	MtbL4_TBDM2444_GCF0024480751ASM244807v1genomic_125	0.00714181
MafL6_GM041182_GCF0002533551ASM25335v1genomic_2	MtbL4_MDRDM827_GCF0024478551ASM244785v1genomic_103	0.00713665
MafL6_GM041182_GCF0002533551ASM25335v1genomic_2	MtbL4_LN2900_GCF0024478351ASM244783v1genomic_98	0.00711394
MafL6_GM041182_GCF0002533551ASM25335v1genomic_2	MtbL4_MDRMA701_GCF0024478951ASM244789v1genomic_116	0.00710867
MafL6_GM041182_GCF0002533551ASM25335v1genomic_2	MtbL4_M0018684-2_GCF0018957851ASM189578v1genomic_118	0.00710794
MafL6_GM041182_GCF0002533551ASM25335v1genomic_2	MtbL4_CSV5769_GCF0024469151ASM244691v1genomic_144	0.0070928
MafL6_GM041182_GCF0002533551ASM25335v1genomic_2	MtbL4_LN3672_GCF0024477551ASM244775v1genomic_130	0.00708673
MafL6_GM041182_GCF0002533551ASM25335v1genomic_2	MtbL4_TBV4766_GCF0024481751ASM244817v1genomic_100	0.0070576
MafL6_GM041182_GCF0002533551ASM25335v1genomic_2	MtbL4_LE371_GCF0024475551ASM244755v1genomic_132	0.00705455
MafL6_GM041182_GCF0002533551ASM25335v1genomic_2	MtbL4_LN2358_GCF0024470351ASM244703v1genomic_107	0.00705103
MafL6_GM041182_GCF0002533551ASM25335v1genomic_2	MtbL4_KZN 4207_GCF0001545852ASM15458v2genomic_112	0.0070456
MafL6_GM041182_GCF0002533551ASM25335v1genomic_2	MtbL4_CSV9577_GCF0024474351ASM244743v1genomic_131	0.00704146
MafL6_GM041182_GCF0002533551ASM25335v1genomic_2	MtbL4_GG-45-11_165	0.00703946
MafL6_GM041182_GCF0002533551ASM25335v1genomic_2	MtbL4_GG-121-10_133	0.00703099
MafL6_GM041182_GCF0002533551ASM25335v1genomic_2	MtbL4_I0002801-4_GCF0018958251ASM189582v1genomic_170	0.00702872
MafL6_GM041182_GCF0002533551ASM25335v1genomic_2	MtbL4_LE103_GCF0024475351ASM244753v1genomic_128	0.00702521
MafL6_GM041182_GCF0002533551ASM25335v1genomic_2	MtbL4_MDRDM627_GCF0024470951ASM244709v1genomic_126	0.007023
MafL6_GM041182_GCF0002533551ASM25335v1genomic_2	MtbL4_LN2978_GCF0024476551ASM244765v1genomic_141	0.00701613
MafL6_GM041182_GCF0002533551ASM25335v1genomic_2	MtbL4_LN180_GCF0024470151ASM244701v1genomic_157	0.00700961
MafL6_GM041182_GCF0002533551ASM25335v1genomic_2	MtbL1_EAI5_204	0.00699277
MafL6_GM041182_GCF0002533551ASM25335v1genomic_2	MtbL4_TBDM2699_GCF0024481351ASM244813v1genomic_150	0.00698851
MafL6_GM041182_GCF0002533551ASM25335v1genomic_2	MtbL4_TBV4952_GCF0024482151ASM244821v1genomic_154	0.00697544
MafL6_GM041182_GCF0002533551ASM25335v1genomic_2	Mcaprae_Allgaeu	0.00697425
MafL6_GM041182_GCF0002533551ASM25335v1genomic_2	MtbL4_TBDM1506_GCF0024480351ASM244803v1genomic_171	0.00696604
MafL6_GM041182_GCF0002533551ASM25335v1genomic_2	MtbL4_LE410_GCF0024475751ASM244757v1genomic_136	0.00695233
MafL6_GM041182_GCF0002533551ASM25335v1genomic_2	MtbL4_MDRMA203_GCF0024478751ASM244787v1genomic_166	0.00694631
MafL6_GM041182_GCF0002533551ASM25335v1genomic_2	MtbL4_MDRMA2082_GCF0024479751ASM244797v1genomic_152	0.00692404
MafL6_GM041182_GCF0002533551ASM25335v1genomic_2	MtbL4_TBDM2717_GCF0024481551ASM244815v1genomic_151	0.00692243
MafL6_GM041182_GCF0002533551ASM25335v1genomic_2	MtbL4_LN1100_GCF0024477951ASM244779v1genomic_160	0.00689669
MafL6_GM041182_GCF0002533551ASM25335v1genomic_2	MtbL4_SLM040_GCF0024472751ASM244727v1genomic_159	0.00688933
MafL6_GM041182_GCF0002533551ASM25335v1genomic_2	MtbL4_LE13_GCF0024474551ASM244745v1genomic_163	0.00688194
MafL6_GM041182_GCF0002533551ASM25335v1genomic_2	MtbL4_MDRMA2441_GCF0024480151ASM244801v1genomic_138	0.00685757
MafL6_GM041182_GCF0002533551ASM25335v1genomic_2	MtbL4_LN3695_GCF0024477751ASM244777v1genomic_153	0.0068472
MafL6_GM041182_GCF0002533551ASM25335v1genomic_2	MtbL4_MDRMA863_GCF0024479151ASM244791v1genomic_156	0.00683581
MafL6_GM041182_GCF0002533551ASM25335v1genomic_2	Mcaprae_MB2	0.00680994
MafL6_GM041182_GCF0002533551ASM25335v1genomic_2	Mcaprae_ATCCBAA824	0.00680533
MafL6_GM041182_GCF0002533551ASM25335v1genomic_2	MtbL4_LN317_GCF0024476151ASM244761v1genomic_140	0.00653795
MafL6_GM041182_GCF0002533551ASM25335v1genomic_2	Mmicroti_Maus III	0.00629752
MafL6_GM041182_GCF0002533551ASM25335v1genomic_2	DassieBacillus_D47	0.006288
MafL6_GM041182_GCF0002533551ASM25335v1genomic_2	DassieBacillus_D48	0.006278
MafL6_GM041182_GCF0002533551ASM25335v1genomic_2	DassieBacillus_D50	0.006259
MafL6_GM041182_GCF0002533551ASM25335v1genomic_2	MtbL4_TBV5365_GCF0024472351ASM244723v1genomic_167	0.00616221
MafL6_GM041182_GCF0002533551ASM25335v1genomic_2	Mmicroti_ATCC 35782	0.00584452
MafL6_GM041182_GCF0002533551ASM25335v1genomic_2	DassieBacillus_D49	0.00573928
MafL6_K85_GCF0006658651MycoafriK85V1genomic_23	MtbL1_EAI5/NITR206_GCF0003899451ASM38994v1genomic_0	0.008939
MafL6_K85_GCF0006658651MycoafriK85V1genomic_23	MtbL1_AUSMDU00018547_GCF0096648751_206	0.007847
MafL6_M008470_GCF0144892351_213	MafL5_MAF01v1_GCF9051830251_210	0.07288
MafL6_M008470_GCF0144892351_213	MafL5_NLA000017458_GCF0144892951_209	0.0686
MafL6_M008470_GCF0144892351_213	MafL5_MAL010118_GCF0006666251MycoafriMAL010118V1genomic_91	0.06748
MafL6_M008470_GCF0144892351_213	MafL5_MAL010074_GCF0006662251MycoafriMAL010074V1genomic_92	0.06737
MafL6_M008470_GCF0144892351_213	MtbL1_AUSMDU00018547_GCF0096648751_206	0.009311
MafL6_M008470_GCF0144892351_213	MtbL1_AUSMDU00018547_GCF0096648751_207	0.009311
MafL6_M008470_GCF0144892351_213	MtbL1_TBMENG-03_GCF0032936551_208	0.009311
MafL6_M008470_GCF0144892351_213	MtbL1_EAI5/NITR206_GCF0003899451ASM38994v1genomic_0	0.008872
MafL6_M008470_GCF0144892351_213	MtbL4_GG-5-10	0.008645
MafL6_M008470_GCF0144892351_213	MtbL4_GG-90-10	0.008277
MafL6_M008470_GCF0144892351_213	MboLb4_MBE4_GCF0027235451ASM272354v1genomic_35	0.00793
MafL6_M008470_GCF0144892351_213	MtbL4_GG-77-11	0.007916
MafL6_M008470_GCF0144892351_213	MboLb4_MBE5_GCF0014551651ASM145516v1genomic_34	0.007912
MafL6_M008470_GCF0144892351_213	MtbL4_GG-27-11_185	0.007906
MafL6_M008470_GCF0144892351_213	MboLb4_MbURU-008_GCF0027037851ASM270378v1genomic_37	0.007885
MafL6_M008470_GCF0144892351_213	MboLb4_MbURU-021_GCF0027038851ASM270388v1genomic_36	0.007879
MafL6_M008470_GCF0144892351_213	MboLb4_MbURU-023_GCF0027037951ASM270379v1genomic_38	0.007877
MafL6_M008470_GCF0144892351_213	MboLb4_MbURU-011_GCF0027038951ASM270389v1genomic_40	0.007875
MafL6_M008470_GCF0144892351_213	MboLb4_MbURU-004_GCF0027036951ASM270369v1genomic_41	0.007861
MafL6_M008470_GCF0144892351_213	MboLb4_MbURU-015_GCF0027235351ASM272353v1genomic_42	0.007857
MafL6_M008470_GCF0144892351_213	MboLb4_MbURU-009_GCF0027038351ASM270383v1genomic_39	0.00785
MafL6_M008470_GCF0144892351_213	MboLb4_MBE10_GCF0008784851ASM87848v1genomic_32	0.00784
MafL6_M008470_GCF0144892351_213	MboLb4_MBE6_GCF0010786151ASM107861v1genomic_33	0.007825
MafL6_M008470_GCF0144892351_213	Morygis_NIRTAH144	0.007825
MafL6_M008470_GCF0144892351_213	MtbL1_mada_1-44_GCF9325273151_205	0.007789
MafL6_M008470_GCF0144892351_213	MboLb4_MbURU-013_GCF0027039851ASM270398v1genomic_63	0.007765
MafL6_M008470_GCF0144892351_213	MboLb4_MbURU-012_GCF0007496851ASM74968v1genomic_27	0.007761
MafL6_M008470_GCF0144892351_213	MboLb4_MBE9_GCF0007498051ASM74980v1genomic_28	0.007757
MafL6_M008470_GCF0144892351_213	MboLb4_MbURU-022_GCF0027039951ASM270399v1genomic_43	0.00775
MafL6_M008470_GCF0144892351_213	MboLb4_MBE13_GCF0007297451ASM72974v1genomic_29	0.007719
MafL6_M008470_GCF0144892351_213	MboLb4_MBE7_GCF0007497251ASM74972v1genomic_30	0.007666
MafL6_M008470_GCF0144892351_213	MboLb4_MBE2_GCF0007297551ASM72975v1genomic_45	0.007661
MafL6_M008470_GCF0144892351_213	MboLb4_MBE3_GCF0007297651ASM72976v1genomic_44	0.007658
MafL6_M008470_GCF0144892351_213	MboLb4_MbURU-001_GCF0011847351ASM118473v1genomic_61	0.007655
MafL6_M008470_GCF0144892351_213	MboLb4_MbURU-006_GCF0027037251ASM270372v1genomic_31	0.00765
MafL6_M008470_GCF0144892351_213	MtbL4_CG21_188	0.007644
MafL6_M008470_GCF0144892351_213	MboLb4_MbURU-016_GCF0027040251ASM270402v1genomic_64	0.00763
MafL6_M008470_GCF0144892351_213	MtbL4_I0003447-5_180	0.007593
MafL6_M008470_GCF0144892351_213	MtbL4_H37Rv_CG_182	0.007592
MafL6_M008470_GCF0144892351_213	MboLb4_MbURU-003_GCF0027037351ASM270373v1genomic_62	0.00759
MafL6_M008470_GCF0144892351_213	MtbL4_mada_132_183	0.007581
MafL6_M008470_GCF0144892351_213	MboLb4_MbURU-005_GCF0027036851ASM270368v1genomic_65	0.00758
MafL6_M008470_GCF0144892351_213	MtbL2_RUS_B0	0.007579
MafL6_M008470_GCF0144892351_213	MtbL2_mada_125	0.007577
MafL6_M008470_GCF0144892351_213	MboLb4_MbURU-019_GCF0027040351ASM270403v1genomic_67	0.007574
MafL6_M008470_GCF0144892351_213	MboLb4_MbURU-020_GCF0027039551ASM270395v1genomic_66	0.007574
MafL6_M008470_GCF0144892351_213	MtbL4_GG-111-10	0.007516
MafL6_M008470_GCF0144892351_213	MtbL4_CG20_186	0.007487
MafL6_M008470_GCF0144892351_213	MtbL4_CG23_187	0.007479
MafL6_M008470_GCF0144892351_213	Mcaprae_NLA000201913	0.007479
MafL6_M008470_GCF0144892351_213	MtbL2_SCAID 320.0_GCF0017024351ASM170243v1genomic_177	0.007475
MafL6_M008470_GCF0144892351_213	MtbL2_SCAID 187.0_GCF0012755652ASM127556v2genomic_173	0.007473
MafL6_M008470_GCF0144892351_213	MtbL4_SIT745/EAI1-MYS	0.007431
MafL6_M008470_GCF0144892351_213	MtbL2_CSV383_190	0.007429
MafL6_M008470_GCF0144892351_213	MtbL2_LN55_189	0.007429
MafL6_M008470_GCF0144892351_213	MtbL2_SCAID 252.0_GCF0017082651ASM170826v1genomic_176	0.007428
MafL6_M008470_GCF0144892351_213	MtbL4_GG-109-10_172	0.007413
MafL6_M008470_GCF0144892351_213	MtbL2_W-148_GCF0001931852ASM19318v2genomic_175	0.007409
MafL6_M008470_GCF0144892351_213	MboLb4_MbURU-018_GCF0027040551ASM270405v1genomic_57	0.007397
MafL6_M008470_GCF0144892351_213	MtbL4_GG-129-11	0.007396
MafL6_M008470_GCF0144892351_213	MboLb4_1_GCF0007497451ASM74974v1genomic_49	0.007395
MafL6_M008470_GCF0144892351_213	MtbL4_CG24_174	0.00739
MafL6_M008470_GCF0144892351_213	MboLb4_M1009_GCF0021489751ASM214897v1genomic_54	0.007389
MafL6_M008470_GCF0144892351_213	MtbL4_GG-137-10_184	0.007388
MafL6_M008470_GCF0144892351_213	MboLb4_MbURU-010_GCF0027039451ASM270394v1genomic_59	0.00738
MafL6_M008470_GCF0144892351_213	MboLb4_M1010_GCF0021490051ASM214900v1genomic_55	0.007376
MafL6_M008470_GCF0144892351_213	Morygis_112400015	0.007372
MafL6_M008470_GCF0144892351_213	MboLb4_MbURU-007_GCF0027038251ASM270382v1genomic_58	0.007369
MafL6_M008470_GCF0144892351_213	MtbL2_TBV4768_195	0.007361
MafL6_M008470_GCF0144892351_213	MtbL4_GG-134-11	0.007343
MafL6_M008470_GCF0144892351_213	MtbL2_MDRMA2491_194	0.007342
MafL6_M008470_GCF0144892351_213	MtbL2_SLM060_193	0.007339
MafL6_M008470_GCF0144892351_213	MtbL2_MDRMA1565_192	0.007334
MafL6_M008470_GCF0144892351_213	MboLb4_MbURU-002_GCF0027037651ASM270376v1genomic_56	0.007333
MafL6_M008470_GCF0144892351_213	MboLb3_35_GCF0007496651ASM74966v1genomic_73	0.007316
MafL6_M008470_GCF0144892351_213	MboUnk_MB3_GCF0009478951AssemblyofthegenomeMB3genomic_68	0.007316
MafL6_M008470_GCF0144892351_213	MtbL4_GG-229-10	0.00728
MafL6_M008470_GCF0144892351_213	MboLb4_08-08BF2_GCF0007496751ASM74967v1genomic_53	0.007275
MafL6_M008470_GCF0144892351_213	MtbL4_GG-20-11	0.007269
MafL6_M008470_GCF0144892351_213	MboLb3_MB1_GCF0009478751GenomeassemblyofMycobacteriumbovisMB1genomic_72	0.007264
MafL6_M008470_GCF0144892351_213	MboLb4_MbURU-017_GCF0027038751ASM270387v1genomic_60	0.007263
MafL6_M008470_GCF0144892351_213	MboLb3_MB4_GCF0013693351AssemblyofMycobacteriumcapraeMB5genomegenomic_71	0.007259
MafL6_M008470_GCF0144892351_213	MtbL4_LN3588_GCF0024476951ASM244769v1genomic_97	0.007254
MafL6_M008470_GCF0144892351_213	MtbL4_MDRDM1098_GCF0024471151ASM244711v1genomic_109	0.007242
MafL6_M008470_GCF0144892351_213	MtbL4_TBDM425_GCF0024471751ASM244717v1genomic_108	0.007242
MafL6_M008470_GCF0144892351_213	MtbL4_I0002353-6_GCF0018958451ASM189584v1genomic_110	0.007241
MafL6_M008470_GCF0144892351_213	MtbL4_GG-37-11_168	0.007231
MafL6_M008470_GCF0144892351_213	MtbL4_TBDM2444_GCF0024480751ASM244807v1genomic_125	0.007222
MafL6_M008470_GCF0144892351_213	MboLb1_Bz 31150_GCF0006496551MycoboviBz31150V1genomic_77	0.007207
MafL6_M008470_GCF0144892351_213	MtbL4_DK9897_GCF0019224851ASM192248v1genomic_147	0.007206
MafL6_M008470_GCF0144892351_213	MtbL4_ME1473_GCF0024471551ASM244715v1genomic_124	0.007204
MafL6_M008470_GCF0144892351_213	MtbL4_M0002959-6_GCF0018958651ASM189586v1genomic_96	0.007203
MafL6_M008470_GCF0144892351_213	MtbL4_I0004000-1_GCF0018958051ASM189580v1genomic_122	0.007201
MafL6_M008470_GCF0144892351_213	MtbL4_GG-186-10_111	0.007195
MafL6_M008470_GCF0144892351_213	MtbL4_LE492_GCF0024469951ASM244699v1genomic_120	0.007188
MafL6_M008470_GCF0144892351_213	MtbL4_LE486_GCF0024469751ASM244697v1genomic_121	0.007187
MafL6_M008470_GCF0144892351_213	MboLb1_D-10-02315_GCF0017260851ASM172608v1genomic_76	0.007183
MafL6_M008470_GCF0144892351_213	MtbL4_LN3756_GCF0024470551ASM244705v1genomic_146	0.007178
MafL6_M008470_GCF0144892351_213	MtbL4_MDRDM260_GCF0024470751ASM244707v1genomic_145	0.007178
MafL6_M008470_GCF0144892351_213	MboUnk_D11-00843_GCF0020262851ASM202628v1genomic_69	0.007175
MafL6_M008470_GCF0144892351_213	MtbL4_I0004241-1_GCF0018957651ASM189576v1genomic_95	0.007174
MafL6_M008470_GCF0144892351_213	MtbL4_KZN 605_GCF0001546052ASM15460v2genomic_114	0.007172
MafL6_M008470_GCF0144892351_213	MtbL4_LE63_GCF0024474751ASM244747v1genomic_142	0.007171
MafL6_M008470_GCF0144892351_213	MtbL4_MDRMA2019_GCF0024479551ASM244795v1genomic_123	0.00717
MafL6_M008470_GCF0144892351_213	MtbL4_LN1856_GCF0024478151ASM244781v1genomic_99	0.007169
MafL6_M008470_GCF0144892351_213	MtbL4_CSV4644_GCF0024468951ASM244689v1genomic_94	0.007164
MafL6_M008470_GCF0144892351_213	MtbL4_TBV5000_GCF0024471951ASM244719v1genomic_101	0.007164
MafL6_M008470_GCF0144892351_213	MtbL4_TBV5362_GCF0024472151ASM244721v1genomic_102	0.007164
MafL6_M008470_GCF0144892351_213	MboUnk_D11-01601_GCF0020263951ASM202639v1genomic_70	0.007163
MafL6_M008470_GCF0144892351_213	MtbL4_MDRDM827_GCF0024478551ASM244785v1genomic_103	0.007162
MafL6_M008470_GCF0144892351_213	MtbL4_KZN 1435_GCF0000236251ASM2362v1genomic_113	0.00716
MafL6_M008470_GCF0144892351_213	Mcaprae_Allgaeu	0.007159
MafL6_M008470_GCF0144892351_213	MboLb3_SP38_GCF0009343253ASM93432v3genomic_75	0.007151
MafL6_M008470_GCF0144892351_213	MtbL4_LN2978_GCF0024476551ASM244765v1genomic_141	0.007151
MafL6_M008470_GCF0144892351_213	MtbL4_GG-36-11_134	0.00715
MafL6_M008470_GCF0144892351_213	MtbL4_LN2900_GCF0024478351ASM244783v1genomic_98	0.007147
MafL6_M008470_GCF0144892351_213	MtbL4_TBDM2489_GCF0024481151ASM244811v1genomic_104	0.007146
MafL6_M008470_GCF0144892351_213	MtbL4_LE76_GCF0024474951ASM244749v1genomic_115	0.007145
MafL6_M008470_GCF0144892351_213	MboLb4_49-09_GCF0007496051ASM74960v1genomic_46	0.007145
MafL6_M008470_GCF0144892351_213	MtbL4_SLM036_GCF0024472551ASM244725v1genomic_117	0.007141
MafL6_M008470_GCF0144892351_213	Mcaprae_MB2	0.007137
MafL6_M008470_GCF0144892351_213	MtbL4_KZN 4207_GCF0001545852ASM15458v2genomic_112	0.007136
MafL6_M008470_GCF0144892351_213	MtbL4_LN763_GCF0024476351ASM244763v1genomic_105	0.007134
MafL6_M008470_GCF0144892351_213	MtbL4_TBV4766_GCF0024481751ASM244817v1genomic_100	0.007133
MafL6_M008470_GCF0144892351_213	MtbL4_M0018684-2_GCF0018957851ASM189578v1genomic_118	0.00713
MafL6_M008470_GCF0144892351_213	MtbL4_MDRMA701_GCF0024478951ASM244789v1genomic_116	0.007122
MafL6_M008470_GCF0144892351_213	MtbL4_TBDM2189_GCF0024480551ASM244805v1genomic_143	0.007118
MafL6_M008470_GCF0144892351_213	MtbL4_MDRMA2260_GCF0024479951ASM244799v1genomic_106	0.007113
MafL6_M008470_GCF0144892351_213	MtbL4_LN3672_GCF0024477551ASM244775v1genomic_130	0.007111
MafL6_M008470_GCF0144892351_213	MtbL4_LE371_GCF0024475551ASM244755v1genomic_132	0.007104
MafL6_M008470_GCF0144892351_213	MtbL4_TBDM2487_GCF0024480951ASM244809v1genomic_137	0.0071
MafL6_M008470_GCF0144892351_213	MboLb3_D11-03130_GCF0020263251ASM202632v1genomic_74	0.007098
MafL6_M008470_GCF0144892351_213	MtbL4_CSV5769_GCF0024469151ASM244691v1genomic_144	0.007097
MafL6_M008470_GCF0144892351_213	MtbL4_CSV4519_GCF0024468751ASM244687v1genomic_119	0.007088
MafL6_M008470_GCF0144892351_213	MtbL4_LN2358_GCF0024470351ASM244703v1genomic_107	0.007086
MafL6_M008470_GCF0144892351_213	MtbL4_SLM088_GCF0024473551ASM244735v1genomic_149	0.007084
MafL6_M008470_GCF0144892351_213	MboLb4_MBE1_GCF0007496251ASM74962v1genomic_47	0.007071
MafL6_M008470_GCF0144892351_213	MtbL4_GG-121-10_133	0.007068
MafL6_M008470_GCF0144892351_213	MtbL4_GG-45-11_165	0.007068
MafL6_M008470_GCF0144892351_213	MtbL4_SLM056_GCF0024472951ASM244729v1genomic_127	0.007066
MafL6_M008470_GCF0144892351_213	MtbL4_TBDM1506_GCF0024480351ASM244803v1genomic_171	0.007065
MafL6_M008470_GCF0144892351_213	MtbL4_CSV9577_GCF0024474351ASM244743v1genomic_131	0.007061
MafL6_M008470_GCF0144892351_213	MtbL4_LN3584_GCF0024476751ASM244767v1genomic_129	0.00706
MafL6_M008470_GCF0144892351_213	MtbL4_LE79_GCF0024475151ASM244751v1genomic_148	0.007057
MafL6_M008470_GCF0144892351_213	MtbL4_LE410_GCF0024475751ASM244757v1genomic_136	0.007054
MafL6_M008470_GCF0144892351_213	MtbL4_LN3668_GCF0024477351ASM244773v1genomic_135	0.007053
MafL6_M008470_GCF0144892351_213	MtbL4_LE103_GCF0024475351ASM244753v1genomic_128	0.007047
MafL6_M008470_GCF0144892351_213	Mcaprae_ATCCBAA824	0.007042
MafL6_M008470_GCF0144892351_213	MtbL4_I0002801-4_GCF0018958251ASM189582v1genomic_170	0.007036
MafL6_M008470_GCF0144892351_213	MtbL4_SLM100_GCF0024473751ASM244737v1genomic_155	0.007034
MafL6_M008470_GCF0144892351_213	MboLb4_Ravenel_GCF0007497851ASM74978v1genomic_52	0.007034
MafL6_M008470_GCF0144892351_213	MtbL4_LN3589_GCF0024477151ASM244771v1genomic_162	0.007031
MafL6_M008470_GCF0144892351_213	MboLb4_61-09_GCF0007497651ASM74976v1genomic_48	0.007028
MafL6_M008470_GCF0144892351_213	MboLb4_32-08_GCF0007496151ASM74961v1genomic_50	0.007016
MafL6_M008470_GCF0144892351_213	MtbL4_LN180_GCF0024470151ASM244701v1genomic_157	0.007015
MafL6_M008470_GCF0144892351_213	MtbL4_TBDM2699_GCF0024481351ASM244813v1genomic_150	0.007015
MafL6_M008470_GCF0144892351_213	MtbL4_TBDM2717_GCF0024481551ASM244815v1genomic_151	0.007015
MafL6_M008470_GCF0144892351_213	MtbL4_CSV10399_GCF0024469351ASM244693v1genomic_169	0.00701
MafL6_M008470_GCF0144892351_213	MboLb4_50_GCF0007498251ASM74982v1genomic_51	0.007009
MafL6_M008470_GCF0144892351_213	MtbL1_EAI5_204	0.007006
MafL6_M008470_GCF0144892351_213	MtbL4_MDRMA2082_GCF0024479751ASM244797v1genomic_152	0.007
MafL6_M008470_GCF0144892351_213	MtbL4_TBV4952_GCF0024482151ASM244821v1genomic_154	0.006997
MafL6_M008470_GCF0144892351_213	MtbL4_CSV11678_GCF0024469551ASM244695v1genomic_164	0.00698
MafL6_M008470_GCF0144892351_213	MtbL4_LN3695_GCF0024477751ASM244777v1genomic_153	0.006972
MafL6_M008470_GCF0144892351_213	MtbL4_LN1100_GCF0024477951ASM244779v1genomic_160	0.006965
MafL6_M008470_GCF0144892351_213	MtbL4_SLM063_GCF0024473351ASM244733v1genomic_158	0.006959
MafL6_M008470_GCF0144892351_213	MtbL4_MDRMA203_GCF0024478751ASM244787v1genomic_166	0.006958
MafL6_M008470_GCF0144892351_213	MtbL4_SLM040_GCF0024472751ASM244727v1genomic_159	0.006958
MafL6_M008470_GCF0144892351_213	MtbL4_LE13_GCF0024474551ASM244745v1genomic_163	0.00695
MafL6_M008470_GCF0144892351_213	MtbL4_MDRMA2441_GCF0024480151ASM244801v1genomic_138	0.006947
MafL6_M008470_GCF0144892351_213	MtbL4_CSV3611_GCF0024474151ASM244741v1genomic_139	0.006938
MafL6_M008470_GCF0144892351_213	MtbL4_MDRMA863_GCF0024479151ASM244791v1genomic_156	0.006915
MafL6_M008470_GCF0144892351_213	MtbL4_Haarlem_GCF0001536852ASM15368v2genomic_161	0.006906
MafL6_M008470_GCF0144892351_213	Mmicroti_Maus III	0.006661
MafL6_M008470_GCF0144892351_213	MtbL4_MDRDM627_GCF0024470951ASM244709v1genomic_126	0.006584
MafL6_M008470_GCF0144892351_213	MtbL4_LN317_GCF0024476151ASM244761v1genomic_140	0.006549
MafL6_M008470_GCF0144892351_213	Mpinnipedii_ATCCBAA688	0.006535
MafL6_M008470_GCF0144892351_213	Mpinnipedii_MP2	0.006362
MafL6_M008470_GCF0144892351_213	Mpinnipedii_MP1	0.006361
MafL6_M008470_GCF0144892351_213	Mmicroti_ATCC 35782	0.006208
MafL6_M008470_GCF0144892351_213	MtbL4_TBV5365_GCF0024472351ASM244723v1genomic_167	0.006201
MafL6_M008470_GCF0144892351_213	DassieBacillus_D47	0.005849
MafL6_M008470_GCF0144892351_213	DassieBacillus_D48	0.005839
MafL6_M008470_GCF0144892351_213	DassieBacillus_D50	0.00582
MafL6_M008470_GCF0144892351_213	DassieBacillus_D49	0.005819
MafL6_MAF65v1_GCF9051830751_211	MafL5_NLA000017458_GCF0144892951_209	0.07288
MafL6_MAF65v1_GCF9051830751_211	MafL5_MAF01v1_GCF9051830251_210	0.0686
MafL6_MAF65v1_GCF9051830751_211	MafL5_MAL010118_GCF0006666251MycoafriMAL010118V1genomic_91	0.06748
MafL6_MAF65v1_GCF9051830751_211	MafL5_MAL010074_GCF0006662251MycoafriMAL010074V1genomic_92	0.06737
MafL6_MAF65v1_GCF9051830751_211	MtbL1_AUSMDU00018547_GCF0096648751_206	0.009311
MafL6_MAF65v1_GCF9051830751_211	MtbL1_AUSMDU00018547_GCF0096648751_207	0.009311
MafL6_MAF65v1_GCF9051830751_211	MtbL1_TBMENG-03_GCF0032936551_208	0.009311
MafL6_MAF65v1_GCF9051830751_211	MtbL1_EAI5/NITR206_GCF0003899451ASM38994v1genomic_0	0.008872
MafL6_MAF65v1_GCF9051830751_211	MtbL4_GG-5-10	0.008645
MafL6_MAF65v1_GCF9051830751_211	MtbL4_GG-90-10	0.008277
MafL6_MAF65v1_GCF9051830751_211	MboLb4_MBE4_GCF0027235451ASM272354v1genomic_35	0.00793
MafL6_MAF65v1_GCF9051830751_211	MtbL4_GG-77-11	0.007916
MafL6_MAF65v1_GCF9051830751_211	MboLb4_MBE5_GCF0014551651ASM145516v1genomic_34	0.007912
MafL6_MAF65v1_GCF9051830751_211	MtbL4_GG-27-11_185	0.007906
MafL6_MAF65v1_GCF9051830751_211	MboLb4_MbURU-008_GCF0027037851ASM270378v1genomic_37	0.007885
MafL6_MAF65v1_GCF9051830751_211	MboLb4_MbURU-021_GCF0027038851ASM270388v1genomic_36	0.007879
MafL6_MAF65v1_GCF9051830751_211	MboLb4_MbURU-023_GCF0027037951ASM270379v1genomic_38	0.007877
MafL6_MAF65v1_GCF9051830751_211	MboLb4_MbURU-011_GCF0027038951ASM270389v1genomic_40	0.007875
MafL6_MAF65v1_GCF9051830751_211	MboLb4_MbURU-004_GCF0027036951ASM270369v1genomic_41	0.007861
MafL6_MAF65v1_GCF9051830751_211	MboLb4_MbURU-015_GCF0027235351ASM272353v1genomic_42	0.007857
MafL6_MAF65v1_GCF9051830751_211	MboLb4_MbURU-009_GCF0027038351ASM270383v1genomic_39	0.00785
MafL6_MAF65v1_GCF9051830751_211	MboLb4_MBE10_GCF0008784851ASM87848v1genomic_32	0.00784
MafL6_MAF65v1_GCF9051830751_211	MboLb4_MBE6_GCF0010786151ASM107861v1genomic_33	0.007825
MafL6_MAF65v1_GCF9051830751_211	MtbL1_mada_1-44_GCF9325273151_205	0.007789
MafL6_MAF65v1_GCF9051830751_211	MboLb4_MbURU-013_GCF0027039851ASM270398v1genomic_63	0.007765
MafL6_MAF65v1_GCF9051830751_211	MboLb4_MbURU-012_GCF0007496851ASM74968v1genomic_27	0.007761
MafL6_MAF65v1_GCF9051830751_211	MboLb4_MBE9_GCF0007498051ASM74980v1genomic_28	0.007757
MafL6_MAF65v1_GCF9051830751_211	MboLb4_MbURU-022_GCF0027039951ASM270399v1genomic_43	0.00775
MafL6_MAF65v1_GCF9051830751_211	MboLb4_MBE13_GCF0007297451ASM72974v1genomic_29	0.007719
MafL6_MAF65v1_GCF9051830751_211	Morygis_NIRTAH144	0.007714
MafL6_MAF65v1_GCF9051830751_211	MboLb4_MBE7_GCF0007497251ASM74972v1genomic_30	0.007666
MafL6_MAF65v1_GCF9051830751_211	MboLb4_MBE2_GCF0007297551ASM72975v1genomic_45	0.007661
MafL6_MAF65v1_GCF9051830751_211	MboLb4_MBE3_GCF0007297651ASM72976v1genomic_44	0.007658
MafL6_MAF65v1_GCF9051830751_211	MboLb4_MbURU-001_GCF0011847351ASM118473v1genomic_61	0.007655
MafL6_MAF65v1_GCF9051830751_211	MboLb4_MbURU-006_GCF0027037251ASM270372v1genomic_31	0.00765
MafL6_MAF65v1_GCF9051830751_211	MtbL4_CG21_188	0.007644
MafL6_MAF65v1_GCF9051830751_211	MboLb4_MbURU-016_GCF0027040251ASM270402v1genomic_64	0.00763
MafL6_MAF65v1_GCF9051830751_211	MtbL4_I0003447-5_180	0.007593
MafL6_MAF65v1_GCF9051830751_211	MtbL4_H37Rv_CG_182	0.007592
MafL6_MAF65v1_GCF9051830751_211	MboLb4_MbURU-003_GCF0027037351ASM270373v1genomic_62	0.00759
MafL6_MAF65v1_GCF9051830751_211	MtbL4_mada_132_183	0.007581
MafL6_MAF65v1_GCF9051830751_211	MboLb4_MbURU-005_GCF0027036851ASM270368v1genomic_65	0.00758
MafL6_MAF65v1_GCF9051830751_211	MtbL2_RUS_B0	0.007579
MafL6_MAF65v1_GCF9051830751_211	MtbL2_mada_125	0.007577
MafL6_MAF65v1_GCF9051830751_211	MboLb4_MbURU-019_GCF0027040351ASM270403v1genomic_67	0.007574
MafL6_MAF65v1_GCF9051830751_211	MboLb4_MbURU-020_GCF0027039551ASM270395v1genomic_66	0.007574
MafL6_MAF65v1_GCF9051830751_211	MtbL4_GG-111-10	0.007516
MafL6_MAF65v1_GCF9051830751_211	MtbL4_CG20_186	0.007487
MafL6_MAF65v1_GCF9051830751_211	MtbL4_CG23_187	0.007479
MafL6_MAF65v1_GCF9051830751_211	Mcaprae_NLA000201913	0.007479
MafL6_MAF65v1_GCF9051830751_211	MtbL2_SCAID 320.0_GCF0017024351ASM170243v1genomic_177	0.007475
MafL6_MAF65v1_GCF9051830751_211	MtbL2_SCAID 187.0_GCF0012755652ASM127556v2genomic_173	0.007473
MafL6_MAF65v1_GCF9051830751_211	MtbL4_SIT745/EAI1-MYS	0.007431
MafL6_MAF65v1_GCF9051830751_211	MtbL2_CSV383_190	0.007429
MafL6_MAF65v1_GCF9051830751_211	MtbL2_LN55_189	0.007429
MafL6_MAF65v1_GCF9051830751_211	MtbL2_SCAID 252.0_GCF0017082651ASM170826v1genomic_176	0.007428
MafL6_MAF65v1_GCF9051830751_211	MtbL4_GG-109-10_172	0.007413
MafL6_MAF65v1_GCF9051830751_211	MtbL2_W-148_GCF0001931852ASM19318v2genomic_175	0.007409
MafL6_MAF65v1_GCF9051830751_211	MboLb4_MbURU-018_GCF0027040551ASM270405v1genomic_57	0.007397
MafL6_MAF65v1_GCF9051830751_211	MtbL4_GG-129-11	0.007396
MafL6_MAF65v1_GCF9051830751_211	MboLb4_1_GCF0007497451ASM74974v1genomic_49	0.007395
MafL6_MAF65v1_GCF9051830751_211	MtbL4_CG24_174	0.00739
MafL6_MAF65v1_GCF9051830751_211	MboLb4_M1009_GCF0021489751ASM214897v1genomic_54	0.007389
MafL6_MAF65v1_GCF9051830751_211	MtbL4_GG-137-10_184	0.007388
MafL6_MAF65v1_GCF9051830751_211	MboLb4_MbURU-010_GCF0027039451ASM270394v1genomic_59	0.00738
MafL6_MAF65v1_GCF9051830751_211	MboLb4_M1010_GCF0021490051ASM214900v1genomic_55	0.007376
MafL6_MAF65v1_GCF9051830751_211	Morygis_112400015	0.007372
MafL6_MAF65v1_GCF9051830751_211	MboLb4_MbURU-007_GCF0027038251ASM270382v1genomic_58	0.007369
MafL6_MAF65v1_GCF9051830751_211	MtbL2_TBV4768_195	0.007361
MafL6_MAF65v1_GCF9051830751_211	MtbL4_GG-134-11	0.007343
MafL6_MAF65v1_GCF9051830751_211	MtbL2_MDRMA2491_194	0.007342
MafL6_MAF65v1_GCF9051830751_211	MtbL2_SLM060_193	0.007339
MafL6_MAF65v1_GCF9051830751_211	MtbL2_MDRMA1565_192	0.007334
MafL6_MAF65v1_GCF9051830751_211	MboLb4_MbURU-002_GCF0027037651ASM270376v1genomic_56	0.007333
MafL6_MAF65v1_GCF9051830751_211	MboLb3_35_GCF0007496651ASM74966v1genomic_73	0.007316
MafL6_MAF65v1_GCF9051830751_211	MboUnk_MB3_GCF0009478951AssemblyofthegenomeMB3genomic_68	0.007316
MafL6_MAF65v1_GCF9051830751_211	MtbL4_GG-229-10	0.00728
MafL6_MAF65v1_GCF9051830751_211	MboLb4_08-08BF2_GCF0007496751ASM74967v1genomic_53	0.007275
MafL6_MAF65v1_GCF9051830751_211	MtbL4_GG-20-11	0.007269
MafL6_MAF65v1_GCF9051830751_211	MboLb3_MB1_GCF0009478751GenomeassemblyofMycobacteriumbovisMB1genomic_72	0.007264
MafL6_MAF65v1_GCF9051830751_211	MboLb4_MbURU-017_GCF0027038751ASM270387v1genomic_60	0.007263
MafL6_MAF65v1_GCF9051830751_211	MboLb3_MB4_GCF0013693351AssemblyofMycobacteriumcapraeMB5genomegenomic_71	0.007259
MafL6_MAF65v1_GCF9051830751_211	MtbL4_LN3588_GCF0024476951ASM244769v1genomic_97	0.007254
MafL6_MAF65v1_GCF9051830751_211	MtbL4_MDRDM1098_GCF0024471151ASM244711v1genomic_109	0.007242
MafL6_MAF65v1_GCF9051830751_211	MtbL4_TBDM425_GCF0024471751ASM244717v1genomic_108	0.007242
MafL6_MAF65v1_GCF9051830751_211	MtbL4_I0002353-6_GCF0018958451ASM189584v1genomic_110	0.007241
MafL6_MAF65v1_GCF9051830751_211	MtbL4_GG-37-11_168	0.007231
MafL6_MAF65v1_GCF9051830751_211	MtbL4_TBDM2444_GCF0024480751ASM244807v1genomic_125	0.007222
MafL6_MAF65v1_GCF9051830751_211	MboLb1_Bz 31150_GCF0006496551MycoboviBz31150V1genomic_77	0.007207
MafL6_MAF65v1_GCF9051830751_211	MtbL4_DK9897_GCF0019224851ASM192248v1genomic_147	0.007206
MafL6_MAF65v1_GCF9051830751_211	MtbL4_ME1473_GCF0024471551ASM244715v1genomic_124	0.007204
MafL6_MAF65v1_GCF9051830751_211	MtbL4_M0002959-6_GCF0018958651ASM189586v1genomic_96	0.007203
MafL6_MAF65v1_GCF9051830751_211	MtbL4_I0004000-1_GCF0018958051ASM189580v1genomic_122	0.007201
MafL6_MAF65v1_GCF9051830751_211	MtbL4_GG-186-10_111	0.007195
MafL6_MAF65v1_GCF9051830751_211	MtbL4_LE492_GCF0024469951ASM244699v1genomic_120	0.007188
MafL6_MAF65v1_GCF9051830751_211	MtbL4_LE486_GCF0024469751ASM244697v1genomic_121	0.007187
MafL6_MAF65v1_GCF9051830751_211	MboLb1_D-10-02315_GCF0017260851ASM172608v1genomic_76	0.007183
MafL6_MAF65v1_GCF9051830751_211	MtbL4_LN3756_GCF0024470551ASM244705v1genomic_146	0.007178
MafL6_MAF65v1_GCF9051830751_211	MtbL4_MDRDM260_GCF0024470751ASM244707v1genomic_145	0.007178
MafL6_MAF65v1_GCF9051830751_211	MboUnk_D11-00843_GCF0020262851ASM202628v1genomic_69	0.007175
MafL6_MAF65v1_GCF9051830751_211	MtbL4_I0004241-1_GCF0018957651ASM189576v1genomic_95	0.007174
MafL6_MAF65v1_GCF9051830751_211	MtbL4_KZN 605_GCF0001546052ASM15460v2genomic_114	0.007172
MafL6_MAF65v1_GCF9051830751_211	MtbL4_LE63_GCF0024474751ASM244747v1genomic_142	0.007171
MafL6_MAF65v1_GCF9051830751_211	MtbL4_MDRMA2019_GCF0024479551ASM244795v1genomic_123	0.00717
MafL6_MAF65v1_GCF9051830751_211	MtbL4_LN1856_GCF0024478151ASM244781v1genomic_99	0.007169
MafL6_MAF65v1_GCF9051830751_211	MtbL4_CSV4644_GCF0024468951ASM244689v1genomic_94	0.007164
MafL6_MAF65v1_GCF9051830751_211	MtbL4_TBV5000_GCF0024471951ASM244719v1genomic_101	0.007164
MafL6_MAF65v1_GCF9051830751_211	MtbL4_TBV5362_GCF0024472151ASM244721v1genomic_102	0.007164
MafL6_MAF65v1_GCF9051830751_211	MboUnk_D11-01601_GCF0020263951ASM202639v1genomic_70	0.007163
MafL6_MAF65v1_GCF9051830751_211	MtbL4_MDRDM827_GCF0024478551ASM244785v1genomic_103	0.007162
MafL6_MAF65v1_GCF9051830751_211	MtbL4_KZN 1435_GCF0000236251ASM2362v1genomic_113	0.00716
MafL6_MAF65v1_GCF9051830751_211	Mcaprae_Allgaeu	0.007159
MafL6_MAF65v1_GCF9051830751_211	MboLb3_SP38_GCF0009343253ASM93432v3genomic_75	0.007151
MafL6_MAF65v1_GCF9051830751_211	MtbL4_LN2978_GCF0024476551ASM244765v1genomic_141	0.007151
MafL6_MAF65v1_GCF9051830751_211	MtbL4_GG-36-11_134	0.00715
MafL6_MAF65v1_GCF9051830751_211	MtbL4_LN2900_GCF0024478351ASM244783v1genomic_98	0.007147
MafL6_MAF65v1_GCF9051830751_211	MtbL4_TBDM2489_GCF0024481151ASM244811v1genomic_104	0.007146
MafL6_MAF65v1_GCF9051830751_211	MtbL4_LE76_GCF0024474951ASM244749v1genomic_115	0.007145
MafL6_MAF65v1_GCF9051830751_211	MboLb4_49-09_GCF0007496051ASM74960v1genomic_46	0.007145
MafL6_MAF65v1_GCF9051830751_211	MtbL4_SLM036_GCF0024472551ASM244725v1genomic_117	0.007141
MafL6_MAF65v1_GCF9051830751_211	Mcaprae_MB2	0.007137
MafL6_MAF65v1_GCF9051830751_211	MtbL4_KZN 4207_GCF0001545852ASM15458v2genomic_112	0.007136
MafL6_MAF65v1_GCF9051830751_211	MtbL4_LN763_GCF0024476351ASM244763v1genomic_105	0.007134
MafL6_MAF65v1_GCF9051830751_211	MtbL4_TBV4766_GCF0024481751ASM244817v1genomic_100	0.007133
MafL6_MAF65v1_GCF9051830751_211	MtbL4_M0018684-2_GCF0018957851ASM189578v1genomic_118	0.00713
MafL6_MAF65v1_GCF9051830751_211	MtbL4_MDRMA701_GCF0024478951ASM244789v1genomic_116	0.007122
MafL6_MAF65v1_GCF9051830751_211	MtbL4_TBDM2189_GCF0024480551ASM244805v1genomic_143	0.007118
MafL6_MAF65v1_GCF9051830751_211	MtbL4_MDRMA2260_GCF0024479951ASM244799v1genomic_106	0.007113
MafL6_MAF65v1_GCF9051830751_211	MtbL4_LN3672_GCF0024477551ASM244775v1genomic_130	0.007111
MafL6_MAF65v1_GCF9051830751_211	MtbL4_LE371_GCF0024475551ASM244755v1genomic_132	0.007104
MafL6_MAF65v1_GCF9051830751_211	MtbL4_TBDM2487_GCF0024480951ASM244809v1genomic_137	0.0071
MafL6_MAF65v1_GCF9051830751_211	MboLb3_D11-03130_GCF0020263251ASM202632v1genomic_74	0.007098
MafL6_MAF65v1_GCF9051830751_211	MtbL4_CSV5769_GCF0024469151ASM244691v1genomic_144	0.007097
MafL6_MAF65v1_GCF9051830751_211	MtbL4_CSV4519_GCF0024468751ASM244687v1genomic_119	0.007088
MafL6_MAF65v1_GCF9051830751_211	MtbL4_LN2358_GCF0024470351ASM244703v1genomic_107	0.007086
MafL6_MAF65v1_GCF9051830751_211	MtbL4_SLM088_GCF0024473551ASM244735v1genomic_149	0.007084
MafL6_MAF65v1_GCF9051830751_211	MboLb4_MBE1_GCF0007496251ASM74962v1genomic_47	0.007071
MafL6_MAF65v1_GCF9051830751_211	MtbL4_GG-121-10_133	0.007068
MafL6_MAF65v1_GCF9051830751_211	MtbL4_GG-45-11_165	0.007068
MafL6_MAF65v1_GCF9051830751_211	MtbL4_SLM056_GCF0024472951ASM244729v1genomic_127	0.007066
MafL6_MAF65v1_GCF9051830751_211	MtbL4_TBDM1506_GCF0024480351ASM244803v1genomic_171	0.007065
MafL6_MAF65v1_GCF9051830751_211	MtbL4_CSV9577_GCF0024474351ASM244743v1genomic_131	0.007061
MafL6_MAF65v1_GCF9051830751_211	MtbL4_LN3584_GCF0024476751ASM244767v1genomic_129	0.00706
MafL6_MAF65v1_GCF9051830751_211	MtbL4_LE79_GCF0024475151ASM244751v1genomic_148	0.007057
MafL6_MAF65v1_GCF9051830751_211	MtbL4_LE410_GCF0024475751ASM244757v1genomic_136	0.007054
MafL6_MAF65v1_GCF9051830751_211	MtbL4_LN3668_GCF0024477351ASM244773v1genomic_135	0.007053
MafL6_MAF65v1_GCF9051830751_211	MtbL4_LE103_GCF0024475351ASM244753v1genomic_128	0.007047
MafL6_MAF65v1_GCF9051830751_211	Mcaprae_ATCCBAA824	0.007042
MafL6_MAF65v1_GCF9051830751_211	MtbL4_I0002801-4_GCF0018958251ASM189582v1genomic_170	0.007036
MafL6_MAF65v1_GCF9051830751_211	MtbL4_SLM100_GCF0024473751ASM244737v1genomic_155	0.007034
MafL6_MAF65v1_GCF9051830751_211	MboLb4_Ravenel_GCF0007497851ASM74978v1genomic_52	0.007034
MafL6_MAF65v1_GCF9051830751_211	MtbL4_LN3589_GCF0024477151ASM244771v1genomic_162	0.007031
MafL6_MAF65v1_GCF9051830751_211	MboLb4_61-09_GCF0007497651ASM74976v1genomic_48	0.007028
MafL6_MAF65v1_GCF9051830751_211	MboLb4_32-08_GCF0007496151ASM74961v1genomic_50	0.007016
MafL6_MAF65v1_GCF9051830751_211	MtbL4_LN180_GCF0024470151ASM244701v1genomic_157	0.007015
MafL6_MAF65v1_GCF9051830751_211	MtbL4_TBDM2699_GCF0024481351ASM244813v1genomic_150	0.007015
MafL6_MAF65v1_GCF9051830751_211	MtbL4_TBDM2717_GCF0024481551ASM244815v1genomic_151	0.007015
MafL6_MAF65v1_GCF9051830751_211	MtbL4_CSV10399_GCF0024469351ASM244693v1genomic_169	0.00701
MafL6_MAF65v1_GCF9051830751_211	MboLb4_50_GCF0007498251ASM74982v1genomic_51	0.007009
MafL6_MAF65v1_GCF9051830751_211	MtbL1_EAI5_204	0.007006
MafL6_MAF65v1_GCF9051830751_211	MtbL4_MDRMA2082_GCF0024479751ASM244797v1genomic_152	0.007
MafL6_MAF65v1_GCF9051830751_211	MtbL4_TBV4952_GCF0024482151ASM244821v1genomic_154	0.006997
MafL6_MAF65v1_GCF9051830751_211	MtbL4_CSV11678_GCF0024469551ASM244695v1genomic_164	0.00698
MafL6_MAF65v1_GCF9051830751_211	MtbL4_LN3695_GCF0024477751ASM244777v1genomic_153	0.006972
MafL6_MAF65v1_GCF9051830751_211	MtbL4_LN1100_GCF0024477951ASM244779v1genomic_160	0.006965
MafL6_MAF65v1_GCF9051830751_211	MtbL4_SLM063_GCF0024473351ASM244733v1genomic_158	0.006959
MafL6_MAF65v1_GCF9051830751_211	MtbL4_MDRMA203_GCF0024478751ASM244787v1genomic_166	0.006958
MafL6_MAF65v1_GCF9051830751_211	MtbL4_SLM040_GCF0024472751ASM244727v1genomic_159	0.006958
MafL6_MAF65v1_GCF9051830751_211	MtbL4_LE13_GCF0024474551ASM244745v1genomic_163	0.00695
MafL6_MAF65v1_GCF9051830751_211	MtbL4_MDRMA2441_GCF0024480151ASM244801v1genomic_138	0.006947
MafL6_MAF65v1_GCF9051830751_211	MtbL4_CSV3611_GCF0024474151ASM244741v1genomic_139	0.006938
MafL6_MAF65v1_GCF9051830751_211	MtbL4_MDRMA863_GCF0024479151ASM244791v1genomic_156	0.006915
MafL6_MAF65v1_GCF9051830751_211	MtbL4_Haarlem_GCF0001536852ASM15368v2genomic_161	0.006906
MafL6_MAF65v1_GCF9051830751_211	Mmicroti_Maus III	0.006661
MafL6_MAF65v1_GCF9051830751_211	MtbL4_MDRDM627_GCF0024470951ASM244709v1genomic_126	0.006584
MafL6_MAF65v1_GCF9051830751_211	MtbL4_LN317_GCF0024476151ASM244761v1genomic_140	0.006549
MafL6_MAF65v1_GCF9051830751_211	Mpinnipedii_ATCCBAA688	0.006535
MafL6_MAF65v1_GCF9051830751_211	Mpinnipedii_MP2	0.006362
MafL6_MAF65v1_GCF9051830751_211	Mpinnipedii_MP1	0.006361
MafL6_MAF65v1_GCF9051830751_211	Mmicroti_ATCC 35782	0.006208
MafL6_MAF65v1_GCF9051830751_211	MtbL4_TBV5365_GCF0024472351ASM244723v1genomic_167	0.006201
MafL6_MAF65v1_GCF9051830751_211	DassieBacillus_D47	0.005849
MafL6_MAF65v1_GCF9051830751_211	DassieBacillus_D48	0.005839
MafL6_MAF65v1_GCF9051830751_211	DassieBacillus_D50	0.00582
MafL6_MAF65v1_GCF9051830751_211	DassieBacillus_D49	0.005819
MafL6_MAL010070_GCF0006661851MycoafriMAL010070V1genomic_25	MtbL1_EAI5/NITR206_GCF0003899451ASM38994v1genomic_0	0.008778
MafL6_MAL010070_GCF0006661851MycoafriMAL010070V1genomic_25	MtbL1_AUSMDU00018547_GCF0096648751_206	0.007856
MafL6_MAL010071_GCF0006662051MycoafriMAL010071V1genomic_16	MtbL1_EAI5/NITR206_GCF0003899451ASM38994v1genomic_0	0.008934
MafL6_MAL010071_GCF0006662051MycoafriMAL010071V1genomic_16	MtbL1_AUSMDU00018547_GCF0096648751_206	0.007806
MafL6_MAL010081_GCF0006663051MycoafriMAL010081V1genomic_1	MtbL1_EAI5/NITR206_GCF0003899451ASM38994v1genomic_0	0.009214
MafL6_MAL010081_GCF0006663051MycoafriMAL010081V1genomic_1	MtbL1_AUSMDU00018547_GCF0096648751_206	0.008228
MafL6_MAL010084_GCF0006660651MycoafriMAL010084V1genomic_5	MtbL1_EAI5/NITR206_GCF0003899451ASM38994v1genomic_0	0.009135
MafL6_MAL010084_GCF0006660651MycoafriMAL010084V1genomic_5	MtbL1_AUSMDU00018547_GCF0096648751_206	0.008242
MafL6_MAL010099_GCF0006664051MycoafriMAL010099V1genomic_22	MtbL1_EAI5/NITR206_GCF0003899451ASM38994v1genomic_0	0.008939
MafL6_MAL010099_GCF0006664051MycoafriMAL010099V1genomic_22	MtbL1_AUSMDU00018547_GCF0096648751_206	0.007785
MafL6_MAL010100_GCF0006664251MycoafriMAL010100V1genomic_21	MtbL1_EAI5/NITR206_GCF0003899451ASM38994v1genomic_0	0.00893
MafL6_MAL010100_GCF0006664251MycoafriMAL010100V1genomic_21	MtbL1_AUSMDU00018547_GCF0096648751_206	0.007789
MafL6_MAL010102_GCF0006664451MycoafriMAL010102V1genomic_9	MtbL1_EAI5/NITR206_GCF0003899451ASM38994v1genomic_0	0.009189
MafL6_MAL010102_GCF0006664451MycoafriMAL010102V1genomic_9	MtbL1_AUSMDU00018547_GCF0096648751_206	0.00805
MafL6_MAL010111_GCF0006665851MycoafriMAL010111V1genomic_19	MtbL1_EAI5/NITR206_GCF0003899451ASM38994v1genomic_0	0.008872
MafL6_MAL010111_GCF0006665851MycoafriMAL010111V1genomic_19	MtbL1_AUSMDU00018547_GCF0096648751_206	0.007724
MafL6_MAL010112_GCF0006666051MycoafriMAL010112V1genomic_18	MtbL1_EAI5/NITR206_GCF0003899451ASM38994v1genomic_0	0.008872
MafL6_MAL010112_GCF0006666051MycoafriMAL010112V1genomic_18	MtbL1_AUSMDU00018547_GCF0096648751_206	0.007851
MafL6_MAL010120_GCF0006666451MycoafriMAL010120V1genomic_7	MtbL1_EAI5/NITR206_GCF0003899451ASM38994v1genomic_0	0.009133
MafL6_MAL010120_GCF0006666451MycoafriMAL010120V1genomic_7	MtbL1_AUSMDU00018547_GCF0096648751_206	0.008052
MafL6_MAL010123_GCF0006666851MycoafriMAL010123V1genomic_8	MtbL1_EAI5/NITR206_GCF0003899451ASM38994v1genomic_0	0.008984
MafL6_MAL010123_GCF0006666851MycoafriMAL010123V1genomic_8	MtbL1_AUSMDU00018547_GCF0096648751_206	0.00805
MafL6_MAL010128_GCF0006667051MycoafriMAL010128V1genomic_17	MtbL1_EAI5/NITR206_GCF0003899451ASM38994v1genomic_0	0.008807
MafL6_MAL010128_GCF0006667051MycoafriMAL010128V1genomic_17	MtbL1_AUSMDU00018547_GCF0096648751_206	0.007915
MafL6_MAL010129_GCF0006667251MycoafriMAL010129V1genomic_26	MtbL1_AUSMDU00018547_GCF0096648751_206	0.007754
MafL6_MAL010129_GCF0006667251MycoafriMAL010129V1genomic_26	MtbL1_EAI5/NITR206_GCF0003899451ASM38994v1genomic_0	0.007097
MafL6_MAL010131_GCF0006667651MycoafriMAL010131V1genomic_10	MtbL1_EAI5/NITR206_GCF0003899451ASM38994v1genomic_0	0.009311
MafL6_MAL010131_GCF0006667651MycoafriMAL010131V1genomic_10	MtbL1_AUSMDU00018547_GCF0096648751_206	0.007901
MafL6_MAL010137_GCF0006668451MycoafriMAL010137V1genomic_24	MtbL1_EAI5/NITR206_GCF0003899451ASM38994v1genomic_0	0.008837
MafL6_MAL010137_GCF0006668451MycoafriMAL010137V1genomic_24	MtbL1_AUSMDU00018547_GCF0096648751_206	0.007856
MafL6_MAL020107_GCF0006668651MycoafriMAL020107V1genomic_3	MtbL1_EAI5/NITR206_GCF0003899451ASM38994v1genomic_0	0.009325
MafL6_MAL020107_GCF0006668651MycoafriMAL020107V1genomic_3	MtbL1_AUSMDU00018547_GCF0096648751_206	0.008131
MafL6_MAL020135_GCF0006669851MycoafriMAL020135V1genomic_6	MtbL1_EAI5/NITR206_GCF0003899451ASM38994v1genomic_0	0.009133
MafL6_MAL020135_GCF0006669851MycoafriMAL020135V1genomic_6	MtbL1_AUSMDU00018547_GCF0096648751_206	0.00814
MafL6_MAL020136_GCF0006670051MycotubeMAL020136V1genomic_14	MtbL1_EAI5/NITR206_GCF0003899451ASM38994v1genomic_0	0.008889
MafL6_MAL020136_GCF0006670051MycotubeMAL020136V1genomic_14	MtbL1_AUSMDU00018547_GCF0096648751_206	0.00784
MafL6_MAL020148_GCF0006661251MycoafriMAL020148V1genomic_4	MtbL1_EAI5/NITR206_GCF0003899451ASM38994v1genomic_0	0.009223
MafL6_MAL020148_GCF0006661251MycoafriMAL020148V1genomic_4	MtbL1_AUSMDU00018547_GCF0096648751_206	0.008228
MafL6_MAL020173_GCF0006673251MycoafriMAL020173V1genomic_12	MtbL1_EAI5/NITR206_GCF0003899451ASM38994v1genomic_0	0.008923
MafL6_MAL020173_GCF0006673251MycoafriMAL020173V1genomic_12	MtbL1_AUSMDU00018547_GCF0096648751_206	0.008228
MafL6_MAL020176_GCF0006673651MycoafriMAL020176V1genomic_11	MtbL1_EAI5/NITR206_GCF0003899451ASM38994v1genomic_0	0.008918
MafL6_MAL020176_GCF0006673651MycoafriMAL020176V1genomic_11	MtbL1_AUSMDU00018547_GCF0096648751_206	0.008106
MafL6_MAL020185_GCF0006674451MycoafriMAL020185V1genomic_15	MtbL1_EAI5/NITR206_GCF0003899451ASM38994v1genomic_0	0.008998
MafL6_MAL020185_GCF0006674451MycoafriMAL020185V1genomic_15	MtbL1_AUSMDU00018547_GCF0096648751_206	0.007819
MafL6_MAL020193_GCF0006675251MycotubeMAL020193V1genomic_13	MtbL1_EAI5/NITR206_GCF0003899451ASM38994v1genomic_0	0.008902
MafL6_MAL020193_GCF0006675251MycotubeMAL020193V1genomic_13	MtbL1_AUSMDU00018547_GCF0096648751_206	0.007835
MafL6_UT307_GCF0015932251ASM159322v1genomic_20	MtbL1_EAI5/NITR206_GCF0003899451ASM38994v1genomic_0	0.008868
MafL6_UT307_GCF0015932251ASM159322v1genomic_20	MtbL1_AUSMDU00018547_GCF0096648751_206	0.007789
MboLb1_Bz 31150_GCF0006496551MycoboviBz31150V1genomic_77	MboLb4_MBE4_GCF0027235451ASM272354v1genomic_35	0.03159
MboLb1_Bz 31150_GCF0006496551MycoboviBz31150V1genomic_77	MboLb4_MBE5_GCF0014551651ASM145516v1genomic_34	0.03141
MboLb1_Bz 31150_GCF0006496551MycoboviBz31150V1genomic_77	MboLb4_MbURU-008_GCF0027037851ASM270378v1genomic_37	0.03114
MboLb1_Bz 31150_GCF0006496551MycoboviBz31150V1genomic_77	MboLb4_MbURU-021_GCF0027038851ASM270388v1genomic_36	0.03108
MboLb1_Bz 31150_GCF0006496551MycoboviBz31150V1genomic_77	MboLb4_MbURU-023_GCF0027037951ASM270379v1genomic_38	0.03106
MboLb1_Bz 31150_GCF0006496551MycoboviBz31150V1genomic_77	MboLb4_MbURU-011_GCF0027038951ASM270389v1genomic_40	0.03104
MboLb1_Bz 31150_GCF0006496551MycoboviBz31150V1genomic_77	MboLb4_MbURU-004_GCF0027036951ASM270369v1genomic_41	0.0309
MboLb1_Bz 31150_GCF0006496551MycoboviBz31150V1genomic_77	MboLb4_MbURU-015_GCF0027235351ASM272353v1genomic_42	0.03086
MboLb1_Bz 31150_GCF0006496551MycoboviBz31150V1genomic_77	MboLb4_MbURU-009_GCF0027038351ASM270383v1genomic_39	0.03079
MboLb1_Bz 31150_GCF0006496551MycoboviBz31150V1genomic_77	MboLb4_MBE10_GCF0008784851ASM87848v1genomic_32	0.03069
MboLb1_Bz 31150_GCF0006496551MycoboviBz31150V1genomic_77	MboLb4_MBE6_GCF0010786151ASM107861v1genomic_33	0.03054
MboLb1_Bz 31150_GCF0006496551MycoboviBz31150V1genomic_77	MboLb4_MbURU-013_GCF0027039851ASM270398v1genomic_63	0.02994
MboLb1_Bz 31150_GCF0006496551MycoboviBz31150V1genomic_77	MboLb4_MbURU-012_GCF0007496851ASM74968v1genomic_27	0.0299
MboLb1_Bz 31150_GCF0006496551MycoboviBz31150V1genomic_77	MboLb4_MBE9_GCF0007498051ASM74980v1genomic_28	0.02986
MboLb1_Bz 31150_GCF0006496551MycoboviBz31150V1genomic_77	MboLb4_MbURU-022_GCF0027039951ASM270399v1genomic_43	0.02979
MboLb1_Bz 31150_GCF0006496551MycoboviBz31150V1genomic_77	MboLb4_MBE13_GCF0007297451ASM72974v1genomic_29	0.02948
MboLb1_Bz 31150_GCF0006496551MycoboviBz31150V1genomic_77	MboLb4_MBE7_GCF0007497251ASM74972v1genomic_30	0.02895
MboLb1_Bz 31150_GCF0006496551MycoboviBz31150V1genomic_77	MboLb4_MBE2_GCF0007297551ASM72975v1genomic_45	0.0289
MboLb1_Bz 31150_GCF0006496551MycoboviBz31150V1genomic_77	MboLb4_MBE3_GCF0007297651ASM72976v1genomic_44	0.02887
MboLb1_Bz 31150_GCF0006496551MycoboviBz31150V1genomic_77	MboLb4_MbURU-001_GCF0011847351ASM118473v1genomic_61	0.02884
MboLb1_Bz 31150_GCF0006496551MycoboviBz31150V1genomic_77	MboLb4_MbURU-006_GCF0027037251ASM270372v1genomic_31	0.02879
MboLb1_Bz 31150_GCF0006496551MycoboviBz31150V1genomic_77	MboLb4_MbURU-016_GCF0027040251ASM270402v1genomic_64	0.02859
MboLb1_Bz 31150_GCF0006496551MycoboviBz31150V1genomic_77	MboLb4_MbURU-003_GCF0027037351ASM270373v1genomic_62	0.02819
MboLb1_Bz 31150_GCF0006496551MycoboviBz31150V1genomic_77	MboLb4_MbURU-005_GCF0027036851ASM270368v1genomic_65	0.02809
MboLb1_Bz 31150_GCF0006496551MycoboviBz31150V1genomic_77	MboLb4_MbURU-019_GCF0027040351ASM270403v1genomic_67	0.02803
MboLb1_Bz 31150_GCF0006496551MycoboviBz31150V1genomic_77	MboLb4_MbURU-020_GCF0027039551ASM270395v1genomic_66	0.02803
MboLb1_Bz 31150_GCF0006496551MycoboviBz31150V1genomic_77	MboLb4_MbURU-018_GCF0027040551ASM270405v1genomic_57	0.02626
MboLb1_Bz 31150_GCF0006496551MycoboviBz31150V1genomic_77	MboLb4_1_GCF0007497451ASM74974v1genomic_49	0.02624
MboLb1_Bz 31150_GCF0006496551MycoboviBz31150V1genomic_77	MboLb4_M1009_GCF0021489751ASM214897v1genomic_54	0.02618
MboLb1_Bz 31150_GCF0006496551MycoboviBz31150V1genomic_77	MboLb4_MbURU-010_GCF0027039451ASM270394v1genomic_59	0.02609
MboLb1_Bz 31150_GCF0006496551MycoboviBz31150V1genomic_77	MboLb4_M1010_GCF0021490051ASM214900v1genomic_55	0.02605
MboLb1_Bz 31150_GCF0006496551MycoboviBz31150V1genomic_77	MboLb4_MbURU-007_GCF0027038251ASM270382v1genomic_58	0.02598
MboLb1_Bz 31150_GCF0006496551MycoboviBz31150V1genomic_77	MboLb4_MbURU-002_GCF0027037651ASM270376v1genomic_56	0.02562
MboLb1_Bz 31150_GCF0006496551MycoboviBz31150V1genomic_77	MboLb3_35_GCF0007496651ASM74966v1genomic_73	0.02545
MboLb1_Bz 31150_GCF0006496551MycoboviBz31150V1genomic_77	MboUnk_MB3_GCF0009478951AssemblyofthegenomeMB3genomic_68	0.02545
MboLb1_Bz 31150_GCF0006496551MycoboviBz31150V1genomic_77	MboLb4_08-08BF2_GCF0007496751ASM74967v1genomic_53	0.02504
MboLb1_Bz 31150_GCF0006496551MycoboviBz31150V1genomic_77	MboLb3_MB1_GCF0009478751GenomeassemblyofMycobacteriumbovisMB1genomic_72	0.02493
MboLb1_Bz 31150_GCF0006496551MycoboviBz31150V1genomic_77	MboLb4_MbURU-017_GCF0027038751ASM270387v1genomic_60	0.02492
MboLb1_Bz 31150_GCF0006496551MycoboviBz31150V1genomic_77	MboLb3_MB4_GCF0013693351AssemblyofMycobacteriumcapraeMB5genomegenomic_71	0.02488
MboLb1_Bz 31150_GCF0006496551MycoboviBz31150V1genomic_77	MboUnk_D11-00843_GCF0020262851ASM202628v1genomic_69	0.02404
MboLb1_Bz 31150_GCF0006496551MycoboviBz31150V1genomic_77	MboUnk_D11-01601_GCF0020263951ASM202639v1genomic_70	0.02392
MboLb1_Bz 31150_GCF0006496551MycoboviBz31150V1genomic_77	MboLb3_SP38_GCF0009343253ASM93432v3genomic_75	0.0238
MboLb1_Bz 31150_GCF0006496551MycoboviBz31150V1genomic_77	MboLb4_49-09_GCF0007496051ASM74960v1genomic_46	0.02374
MboLb1_Bz 31150_GCF0006496551MycoboviBz31150V1genomic_77	MboLb3_D11-03130_GCF0020263251ASM202632v1genomic_74	0.02327
MboLb1_Bz 31150_GCF0006496551MycoboviBz31150V1genomic_77	MboLb4_MBE1_GCF0007496251ASM74962v1genomic_47	0.023
MboLb1_Bz 31150_GCF0006496551MycoboviBz31150V1genomic_77	MboLb4_Ravenel_GCF0007497851ASM74978v1genomic_52	0.02263
MboLb1_Bz 31150_GCF0006496551MycoboviBz31150V1genomic_77	MboLb4_61-09_GCF0007497651ASM74976v1genomic_48	0.02257
MboLb1_Bz 31150_GCF0006496551MycoboviBz31150V1genomic_77	MboLb4_32-08_GCF0007496151ASM74961v1genomic_50	0.02245
MboLb1_Bz 31150_GCF0006496551MycoboviBz31150V1genomic_77	MboLb4_50_GCF0007498251ASM74982v1genomic_51	0.02238
MboLb1_Bz 31150_GCF0006496551MycoboviBz31150V1genomic_77	MtbL1_EAI5/NITR206_GCF0003899451ASM38994v1genomic_0	0.009803
MboLb1_Bz 31150_GCF0006496551MycoboviBz31150V1genomic_77	MtbL1_AUSMDU00018547_GCF0096648751_206	0.008664
MboLb1_Bz 31150_GCF0006496551MycoboviBz31150V1genomic_77	MafL6_MAL020107_GCF0006668651MycoafriMAL020107V1genomic_3	0.00766
MboLb1_Bz 31150_GCF0006496551MycoboviBz31150V1genomic_77	MafL6_GM041182_GCF0002533551ASM25335v1genomic_2	0.007646
MboLb1_Bz 31150_GCF0006496551MycoboviBz31150V1genomic_77	MafL6_MAL010131_GCF0006667651MycoafriMAL010131V1genomic_10	0.007646
MboLb1_Bz 31150_GCF0006496551MycoboviBz31150V1genomic_77	MafL6_MAL020148_GCF0006661251MycoafriMAL020148V1genomic_4	0.007558
MboLb1_Bz 31150_GCF0006496551MycoboviBz31150V1genomic_77	MafL6_MAL010081_GCF0006663051MycoafriMAL010081V1genomic_1	0.007549
MboLb1_Bz 31150_GCF0006496551MycoboviBz31150V1genomic_77	MafL6_MAL010102_GCF0006664451MycoafriMAL010102V1genomic_9	0.007524
MboLb1_Bz 31150_GCF0006496551MycoboviBz31150V1genomic_77	MafL6_MAL010084_GCF0006660651MycoafriMAL010084V1genomic_5	0.00747
MboLb1_Bz 31150_GCF0006496551MycoboviBz31150V1genomic_77	MafL6_MAL010120_GCF0006666451MycoafriMAL010120V1genomic_7	0.007468
MboLb1_Bz 31150_GCF0006496551MycoboviBz31150V1genomic_77	MafL6_MAL020135_GCF0006669851MycoafriMAL020135V1genomic_6	0.007468
MboLb1_Bz 31150_GCF0006496551MycoboviBz31150V1genomic_77	MafL6_MAL020185_GCF0006674451MycoafriMAL020185V1genomic_15	0.007333
MboLb1_Bz 31150_GCF0006496551MycoboviBz31150V1genomic_77	MafL6_MAL010123_GCF0006666851MycoafriMAL010123V1genomic_8	0.007319
MboLb1_Bz 31150_GCF0006496551MycoboviBz31150V1genomic_77	MafL6_K85_GCF0006658651MycoafriK85V1genomic_23	0.007274
MboLb1_Bz 31150_GCF0006496551MycoboviBz31150V1genomic_77	MafL6_MAL010099_GCF0006664051MycoafriMAL010099V1genomic_22	0.007274
MboLb1_Bz 31150_GCF0006496551MycoboviBz31150V1genomic_77	MafL6_MAL010071_GCF0006662051MycoafriMAL010071V1genomic_16	0.007269
MboLb1_Bz 31150_GCF0006496551MycoboviBz31150V1genomic_77	MafL6_MAL010100_GCF0006664251MycoafriMAL010100V1genomic_21	0.007265
MboLb1_Bz 31150_GCF0006496551MycoboviBz31150V1genomic_77	MafL6_MAL020173_GCF0006673251MycoafriMAL020173V1genomic_12	0.007258
MboLb1_Bz 31150_GCF0006496551MycoboviBz31150V1genomic_77	MafL6_MAL020176_GCF0006673651MycoafriMAL020176V1genomic_11	0.007253
MboLb1_Bz 31150_GCF0006496551MycoboviBz31150V1genomic_77	MafL6_MAL020193_GCF0006675251MycotubeMAL020193V1genomic_13	0.007237
MboLb1_Bz 31150_GCF0006496551MycoboviBz31150V1genomic_77	MafL6_MAL020136_GCF0006670051MycotubeMAL020136V1genomic_14	0.007224
MboLb1_Bz 31150_GCF0006496551MycoboviBz31150V1genomic_77	MafL6_MAL010111_GCF0006665851MycoafriMAL010111V1genomic_19	0.007207
MboLb1_Bz 31150_GCF0006496551MycoboviBz31150V1genomic_77	MafL6_MAL010112_GCF0006666051MycoafriMAL010112V1genomic_18	0.007207
MboLb1_Bz 31150_GCF0006496551MycoboviBz31150V1genomic_77	MafL6_ATCC 25420_GCF0029823351_212	0.007207
MboLb1_Bz 31150_GCF0006496551MycoboviBz31150V1genomic_77	MafL6_UT307_GCF0015932251ASM159322v1genomic_20	0.007203
MboLb1_Bz 31150_GCF0006496551MycoboviBz31150V1genomic_77	MafL6_MAL010137_GCF0006668451MycoafriMAL010137V1genomic_24	0.007172
MboLb1_Bz 31150_GCF0006496551MycoboviBz31150V1genomic_77	MafL6_MAL010128_GCF0006667051MycoafriMAL010128V1genomic_17	0.007142
MboLb1_Bz 31150_GCF0006496551MycoboviBz31150V1genomic_77	MafL6_MAL010070_GCF0006661851MycoafriMAL010070V1genomic_25	0.007113
MboLb1_Bz 31150_GCF0006496551MycoboviBz31150V1genomic_77	MafL6_MAL010129_GCF0006667251MycoafriMAL010129V1genomic_26	0.005432
MboLb1_D-10-02315_GCF0017260851ASM172608v1genomic_76	MboLb4_MBE4_GCF0027235451ASM272354v1genomic_35	0.03135
MboLb1_D-10-02315_GCF0017260851ASM172608v1genomic_76	MboLb4_MBE5_GCF0014551651ASM145516v1genomic_34	0.03117
MboLb1_D-10-02315_GCF0017260851ASM172608v1genomic_76	MboLb4_MbURU-008_GCF0027037851ASM270378v1genomic_37	0.0309
MboLb1_D-10-02315_GCF0017260851ASM172608v1genomic_76	MboLb4_MbURU-021_GCF0027038851ASM270388v1genomic_36	0.03084
MboLb1_D-10-02315_GCF0017260851ASM172608v1genomic_76	MboLb4_MbURU-023_GCF0027037951ASM270379v1genomic_38	0.03082
MboLb1_D-10-02315_GCF0017260851ASM172608v1genomic_76	MboLb4_MbURU-011_GCF0027038951ASM270389v1genomic_40	0.0308
MboLb1_D-10-02315_GCF0017260851ASM172608v1genomic_76	MboLb4_MbURU-004_GCF0027036951ASM270369v1genomic_41	0.03066
MboLb1_D-10-02315_GCF0017260851ASM172608v1genomic_76	MboLb4_MbURU-015_GCF0027235351ASM272353v1genomic_42	0.03062
MboLb1_D-10-02315_GCF0017260851ASM172608v1genomic_76	MboLb4_MbURU-009_GCF0027038351ASM270383v1genomic_39	0.03055
MboLb1_D-10-02315_GCF0017260851ASM172608v1genomic_76	MboLb4_MBE10_GCF0008784851ASM87848v1genomic_32	0.03045
MboLb1_D-10-02315_GCF0017260851ASM172608v1genomic_76	MboLb4_MBE6_GCF0010786151ASM107861v1genomic_33	0.0303
MboLb1_D-10-02315_GCF0017260851ASM172608v1genomic_76	MboLb4_MbURU-013_GCF0027039851ASM270398v1genomic_63	0.0297
MboLb1_D-10-02315_GCF0017260851ASM172608v1genomic_76	MboLb4_MbURU-012_GCF0007496851ASM74968v1genomic_27	0.02966
MboLb1_D-10-02315_GCF0017260851ASM172608v1genomic_76	MboLb4_MBE9_GCF0007498051ASM74980v1genomic_28	0.02962
MboLb1_D-10-02315_GCF0017260851ASM172608v1genomic_76	MboLb4_MbURU-022_GCF0027039951ASM270399v1genomic_43	0.02955
MboLb1_D-10-02315_GCF0017260851ASM172608v1genomic_76	MboLb4_MBE13_GCF0007297451ASM72974v1genomic_29	0.02924
MboLb1_D-10-02315_GCF0017260851ASM172608v1genomic_76	MboLb4_MBE7_GCF0007497251ASM74972v1genomic_30	0.02871
MboLb1_D-10-02315_GCF0017260851ASM172608v1genomic_76	MboLb4_MBE2_GCF0007297551ASM72975v1genomic_45	0.02866
MboLb1_D-10-02315_GCF0017260851ASM172608v1genomic_76	MboLb4_MBE3_GCF0007297651ASM72976v1genomic_44	0.02863
MboLb1_D-10-02315_GCF0017260851ASM172608v1genomic_76	MboLb4_MbURU-001_GCF0011847351ASM118473v1genomic_61	0.0286
MboLb1_D-10-02315_GCF0017260851ASM172608v1genomic_76	MboLb4_MbURU-006_GCF0027037251ASM270372v1genomic_31	0.02855
MboLb1_D-10-02315_GCF0017260851ASM172608v1genomic_76	MboLb4_MbURU-016_GCF0027040251ASM270402v1genomic_64	0.02835
MboLb1_D-10-02315_GCF0017260851ASM172608v1genomic_76	MboLb4_MbURU-003_GCF0027037351ASM270373v1genomic_62	0.02795
MboLb1_D-10-02315_GCF0017260851ASM172608v1genomic_76	MboLb4_MbURU-005_GCF0027036851ASM270368v1genomic_65	0.02785
MboLb1_D-10-02315_GCF0017260851ASM172608v1genomic_76	MboLb4_MbURU-019_GCF0027040351ASM270403v1genomic_67	0.02779
MboLb1_D-10-02315_GCF0017260851ASM172608v1genomic_76	MboLb4_MbURU-020_GCF0027039551ASM270395v1genomic_66	0.02779
MboLb1_D-10-02315_GCF0017260851ASM172608v1genomic_76	MboLb4_MbURU-018_GCF0027040551ASM270405v1genomic_57	0.02602
MboLb1_D-10-02315_GCF0017260851ASM172608v1genomic_76	MboLb4_1_GCF0007497451ASM74974v1genomic_49	0.026
MboLb1_D-10-02315_GCF0017260851ASM172608v1genomic_76	MboLb4_M1009_GCF0021489751ASM214897v1genomic_54	0.02594
MboLb1_D-10-02315_GCF0017260851ASM172608v1genomic_76	MboLb4_MbURU-010_GCF0027039451ASM270394v1genomic_59	0.02585
MboLb1_D-10-02315_GCF0017260851ASM172608v1genomic_76	MboLb4_M1010_GCF0021490051ASM214900v1genomic_55	0.02581
MboLb1_D-10-02315_GCF0017260851ASM172608v1genomic_76	MboLb4_MbURU-007_GCF0027038251ASM270382v1genomic_58	0.02574
MboLb1_D-10-02315_GCF0017260851ASM172608v1genomic_76	MboLb4_MbURU-002_GCF0027037651ASM270376v1genomic_56	0.02538
MboLb1_D-10-02315_GCF0017260851ASM172608v1genomic_76	MboLb3_35_GCF0007496651ASM74966v1genomic_73	0.02521
MboLb1_D-10-02315_GCF0017260851ASM172608v1genomic_76	MboUnk_MB3_GCF0009478951AssemblyofthegenomeMB3genomic_68	0.02521
MboLb1_D-10-02315_GCF0017260851ASM172608v1genomic_76	MboLb4_08-08BF2_GCF0007496751ASM74967v1genomic_53	0.0248
MboLb1_D-10-02315_GCF0017260851ASM172608v1genomic_76	MboLb3_MB1_GCF0009478751GenomeassemblyofMycobacteriumbovisMB1genomic_72	0.02469
MboLb1_D-10-02315_GCF0017260851ASM172608v1genomic_76	MboLb4_MbURU-017_GCF0027038751ASM270387v1genomic_60	0.02468
MboLb1_D-10-02315_GCF0017260851ASM172608v1genomic_76	MboLb3_MB4_GCF0013693351AssemblyofMycobacteriumcapraeMB5genomegenomic_71	0.02464
MboLb1_D-10-02315_GCF0017260851ASM172608v1genomic_76	MboUnk_D11-00843_GCF0020262851ASM202628v1genomic_69	0.0238
MboLb1_D-10-02315_GCF0017260851ASM172608v1genomic_76	MboUnk_D11-01601_GCF0020263951ASM202639v1genomic_70	0.02368
MboLb1_D-10-02315_GCF0017260851ASM172608v1genomic_76	MboLb3_SP38_GCF0009343253ASM93432v3genomic_75	0.02356
MboLb1_D-10-02315_GCF0017260851ASM172608v1genomic_76	MboLb4_49-09_GCF0007496051ASM74960v1genomic_46	0.0235
MboLb1_D-10-02315_GCF0017260851ASM172608v1genomic_76	MboLb3_D11-03130_GCF0020263251ASM202632v1genomic_74	0.02303
MboLb1_D-10-02315_GCF0017260851ASM172608v1genomic_76	MboLb4_MBE1_GCF0007496251ASM74962v1genomic_47	0.02276
MboLb1_D-10-02315_GCF0017260851ASM172608v1genomic_76	MboLb4_Ravenel_GCF0007497851ASM74978v1genomic_52	0.02239
MboLb1_D-10-02315_GCF0017260851ASM172608v1genomic_76	MboLb4_61-09_GCF0007497651ASM74976v1genomic_48	0.02233
MboLb1_D-10-02315_GCF0017260851ASM172608v1genomic_76	MboLb4_32-08_GCF0007496151ASM74961v1genomic_50	0.02221
MboLb1_D-10-02315_GCF0017260851ASM172608v1genomic_76	MboLb4_50_GCF0007498251ASM74982v1genomic_51	0.02214
MboLb1_D-10-02315_GCF0017260851ASM172608v1genomic_76	MtbL1_EAI5/NITR206_GCF0003899451ASM38994v1genomic_0	0.009779
MboLb1_D-10-02315_GCF0017260851ASM172608v1genomic_76	MtbL1_AUSMDU00018547_GCF0096648751_206	0.008611
MboLb1_D-10-02315_GCF0017260851ASM172608v1genomic_76	MafL6_MAL020107_GCF0006668651MycoafriMAL020107V1genomic_3	0.007636
MboLb1_D-10-02315_GCF0017260851ASM172608v1genomic_76	MafL6_GM041182_GCF0002533551ASM25335v1genomic_2	0.007622
MboLb1_D-10-02315_GCF0017260851ASM172608v1genomic_76	MafL6_MAL010131_GCF0006667651MycoafriMAL010131V1genomic_10	0.007622
MboLb1_D-10-02315_GCF0017260851ASM172608v1genomic_76	MafL6_MAL020148_GCF0006661251MycoafriMAL020148V1genomic_4	0.007534
MboLb1_D-10-02315_GCF0017260851ASM172608v1genomic_76	MafL6_MAL010081_GCF0006663051MycoafriMAL010081V1genomic_1	0.007525
MboLb1_D-10-02315_GCF0017260851ASM172608v1genomic_76	MafL6_MAL010102_GCF0006664451MycoafriMAL010102V1genomic_9	0.0075
MboLb1_D-10-02315_GCF0017260851ASM172608v1genomic_76	MafL6_MAL010084_GCF0006660651MycoafriMAL010084V1genomic_5	0.007446
MboLb1_D-10-02315_GCF0017260851ASM172608v1genomic_76	MafL6_MAL010120_GCF0006666451MycoafriMAL010120V1genomic_7	0.007444
MboLb1_D-10-02315_GCF0017260851ASM172608v1genomic_76	MafL6_MAL020135_GCF0006669851MycoafriMAL020135V1genomic_6	0.007444
MboLb1_D-10-02315_GCF0017260851ASM172608v1genomic_76	MafL6_MAL020185_GCF0006674451MycoafriMAL020185V1genomic_15	0.007309
MboLb1_D-10-02315_GCF0017260851ASM172608v1genomic_76	MafL6_MAL010123_GCF0006666851MycoafriMAL010123V1genomic_8	0.007295
MboLb1_D-10-02315_GCF0017260851ASM172608v1genomic_76	MafL6_MAL010099_GCF0006664051MycoafriMAL010099V1genomic_22	0.00725353
MboLb1_D-10-02315_GCF0017260851ASM172608v1genomic_76	MafL6_K85_GCF0006658651MycoafriK85V1genomic_23	0.00725
MboLb1_D-10-02315_GCF0017260851ASM172608v1genomic_76	MafL6_MAL010071_GCF0006662051MycoafriMAL010071V1genomic_16	0.007245
MboLb1_D-10-02315_GCF0017260851ASM172608v1genomic_76	MafL6_MAL010100_GCF0006664251MycoafriMAL010100V1genomic_21	0.007241
MboLb1_D-10-02315_GCF0017260851ASM172608v1genomic_76	MafL6_MAL020173_GCF0006673251MycoafriMAL020173V1genomic_12	0.007234
MboLb1_D-10-02315_GCF0017260851ASM172608v1genomic_76	MafL6_MAL020176_GCF0006673651MycoafriMAL020176V1genomic_11	0.007229
MboLb1_D-10-02315_GCF0017260851ASM172608v1genomic_76	MafL6_MAL020193_GCF0006675251MycotubeMAL020193V1genomic_13	0.00722045
MboLb1_D-10-02315_GCF0017260851ASM172608v1genomic_76	MafL6_MAL020136_GCF0006670051MycotubeMAL020136V1genomic_14	0.00720755
MboLb1_D-10-02315_GCF0017260851ASM172608v1genomic_76	MafL6_ATCC 25420_GCF0029823351_212	0.00719055
MboLb1_D-10-02315_GCF0017260851ASM172608v1genomic_76	MafL6_MAL010111_GCF0006665851MycoafriMAL010111V1genomic_19	0.007183
MboLb1_D-10-02315_GCF0017260851ASM172608v1genomic_76	MafL6_MAL010112_GCF0006666051MycoafriMAL010112V1genomic_18	0.007183
MboLb1_D-10-02315_GCF0017260851ASM172608v1genomic_76	MafL6_UT307_GCF0015932251ASM159322v1genomic_20	0.007179
MboLb1_D-10-02315_GCF0017260851ASM172608v1genomic_76	MafL6_MAL010137_GCF0006668451MycoafriMAL010137V1genomic_24	0.007148
MboLb1_D-10-02315_GCF0017260851ASM172608v1genomic_76	MafL6_MAL010128_GCF0006667051MycoafriMAL010128V1genomic_17	0.007118
MboLb1_D-10-02315_GCF0017260851ASM172608v1genomic_76	MafL6_MAL010070_GCF0006661851MycoafriMAL010070V1genomic_25	0.007089
MboLb1_D-10-02315_GCF0017260851ASM172608v1genomic_76	MafL6_MAL010129_GCF0006667251MycoafriMAL010129V1genomic_26	0.005408
MboLb3_35_GCF0007496651ASM74966v1genomic_73	MboLb4_MBE4_GCF0027235451ASM272354v1genomic_35	0.02918
MboLb3_35_GCF0007496651ASM74966v1genomic_73	MboLb4_MBE5_GCF0014551651ASM145516v1genomic_34	0.029
MboLb3_35_GCF0007496651ASM74966v1genomic_73	MboLb4_MbURU-008_GCF0027037851ASM270378v1genomic_37	0.02873
MboLb3_35_GCF0007496651ASM74966v1genomic_73	MboLb4_MbURU-021_GCF0027038851ASM270388v1genomic_36	0.02867
MboLb3_35_GCF0007496651ASM74966v1genomic_73	MboLb4_MbURU-023_GCF0027037951ASM270379v1genomic_38	0.02865
MboLb3_35_GCF0007496651ASM74966v1genomic_73	MboLb4_MbURU-011_GCF0027038951ASM270389v1genomic_40	0.02863
MboLb3_35_GCF0007496651ASM74966v1genomic_73	MboLb4_MbURU-004_GCF0027036951ASM270369v1genomic_41	0.02849
MboLb3_35_GCF0007496651ASM74966v1genomic_73	MboLb4_MbURU-015_GCF0027235351ASM272353v1genomic_42	0.02845
MboLb3_35_GCF0007496651ASM74966v1genomic_73	MboLb4_MbURU-009_GCF0027038351ASM270383v1genomic_39	0.02838
MboLb3_35_GCF0007496651ASM74966v1genomic_73	MboLb4_MBE10_GCF0008784851ASM87848v1genomic_32	0.02828
MboLb3_35_GCF0007496651ASM74966v1genomic_73	MboLb4_MBE6_GCF0010786151ASM107861v1genomic_33	0.02813
MboLb3_35_GCF0007496651ASM74966v1genomic_73	MboLb4_MbURU-013_GCF0027039851ASM270398v1genomic_63	0.02753
MboLb3_35_GCF0007496651ASM74966v1genomic_73	MboLb4_MbURU-012_GCF0007496851ASM74968v1genomic_27	0.02749
MboLb3_35_GCF0007496651ASM74966v1genomic_73	MboLb4_MBE9_GCF0007498051ASM74980v1genomic_28	0.02745
MboLb3_35_GCF0007496651ASM74966v1genomic_73	MboLb4_MbURU-022_GCF0027039951ASM270399v1genomic_43	0.02738
MboLb3_35_GCF0007496651ASM74966v1genomic_73	MboLb4_MBE13_GCF0007297451ASM72974v1genomic_29	0.02707
MboLb3_35_GCF0007496651ASM74966v1genomic_73	MboLb4_MBE7_GCF0007497251ASM74972v1genomic_30	0.02654
MboLb3_35_GCF0007496651ASM74966v1genomic_73	MboLb4_MBE2_GCF0007297551ASM72975v1genomic_45	0.02649
MboLb3_35_GCF0007496651ASM74966v1genomic_73	MboLb4_MBE3_GCF0007297651ASM72976v1genomic_44	0.02646
MboLb3_35_GCF0007496651ASM74966v1genomic_73	MboLb4_MbURU-001_GCF0011847351ASM118473v1genomic_61	0.02643
MboLb3_35_GCF0007496651ASM74966v1genomic_73	MboLb4_MbURU-006_GCF0027037251ASM270372v1genomic_31	0.02638
MboLb3_35_GCF0007496651ASM74966v1genomic_73	MboLb4_MbURU-016_GCF0027040251ASM270402v1genomic_64	0.02618
MboLb3_35_GCF0007496651ASM74966v1genomic_73	MboLb4_MbURU-003_GCF0027037351ASM270373v1genomic_62	0.02578
MboLb3_35_GCF0007496651ASM74966v1genomic_73	MboLb4_MbURU-005_GCF0027036851ASM270368v1genomic_65	0.02568
MboLb3_35_GCF0007496651ASM74966v1genomic_73	MboLb4_MbURU-019_GCF0027040351ASM270403v1genomic_67	0.02562
MboLb3_35_GCF0007496651ASM74966v1genomic_73	MboLb4_MbURU-020_GCF0027039551ASM270395v1genomic_66	0.02562
MboLb3_35_GCF0007496651ASM74966v1genomic_73	MboLb1_Bz 31150_GCF0006496551MycoboviBz31150V1genomic_77	0.02545
MboLb3_35_GCF0007496651ASM74966v1genomic_73	MboLb1_D-10-02315_GCF0017260851ASM172608v1genomic_76	0.02521
MboLb3_35_GCF0007496651ASM74966v1genomic_73	MboLb4_MbURU-018_GCF0027040551ASM270405v1genomic_57	0.02385
MboLb3_35_GCF0007496651ASM74966v1genomic_73	MboLb4_1_GCF0007497451ASM74974v1genomic_49	0.02383
MboLb3_35_GCF0007496651ASM74966v1genomic_73	MboLb4_M1009_GCF0021489751ASM214897v1genomic_54	0.02377
MboLb3_35_GCF0007496651ASM74966v1genomic_73	MboLb4_MbURU-010_GCF0027039451ASM270394v1genomic_59	0.02368
[truncated: 20,520 more rows]

## Sheet: %GRR
Specie 1	Specie 2	%GRR
MTB;SCAID187.0	Dassiebacillus47;47	0.937813
MTB;SCAID187.0	Dassiebacillus48;48	0.931916
MTB;SCAID187.0	Dassiebacillus49;49	0.938477
MTB;SCAID187.0	Dassiebacillus50;50	0.937248
MTB;SIT745-EAI1-MYS	Dassiebacillus47;47	0.939312
MTB;SIT745-EAI1-MYS	Dassiebacillus48;48	0.933808
MTB;SIT745-EAI1-MYS	Dassiebacillus49;49	0.938403
MTB;SIT745-EAI1-MYS	Dassiebacillus50;50	0.939386
MTB;SCAID320.0	Dassiebacillus47;47	0.937912
MTB;SCAID320.0	Dassiebacillus48;48	0.930123
MTB;SCAID320.0	Dassiebacillus49;49	0.931597
MTB;SCAID320.0	Dassiebacillus50;50	0.936683
MTB;SCAID252.0	Dassiebacillus47;47	0.938575
MTB;SCAID252.0	Dassiebacillus48;48	0.936511
MTB;SCAID252.0	Dassiebacillus49;49	0.931351
MTB;SCAID252.0	Dassiebacillus50;50	0.928256
MTB;I0004241-1	Dassiebacillus47;47	0.916216
MTB;I0004241-1	Dassiebacillus48;48	0.93086
MTB;I0004241-1	Dassiebacillus49;49	0.93086
MTB;I0004241-1	Dassiebacillus50;50	0.930123
MTB;M0018684-2	Dassiebacillus47;47	0.937666
MTB;M0018684-2	Dassiebacillus48;48	0.938157
MTB;M0018684-2	Dassiebacillus49;49	0.937912
MTB;M0018684-2	Dassiebacillus50;50	0.931523
MTB;I0004000-1	Dassiebacillus47;47	0.930295
MTB;I0004000-1	Dassiebacillus48;48	0.93226
MTB;I0004000-1	Dassiebacillus49;49	0.939558
MTB;I0004000-1	Dassiebacillus50;50	0.931032
MTB;I0002801-4	Dassiebacillus47;47	0.930295
MTB;I0002801-4	Dassiebacillus48;48	0.935381
MTB;I0002801-4	Dassiebacillus49;49	0.939312
MTB;I0002801-4	Dassiebacillus50;50	0.937912
MTB;I0002353-6	Dassiebacillus47;47	0.939631
MTB;I0002353-6	Dassiebacillus48;48	0.939631
MTB;I0002353-6	Dassiebacillus49;49	0.927273
MTB;I0002353-6	Dassiebacillus50;50	0.935209
MTB;M0002959-6	Dassiebacillus47;47	0.939386
MTB;M0002959-6	Dassiebacillus48;48	0.933808
MTB;M0002959-6	Dassiebacillus49;49	0.931843
MTB;M0002959-6	Dassiebacillus50;50	0.932826
MTB;DK9897	Dassiebacillus47;47	0.931351
MTB;DK9897	Dassiebacillus48;48	0.930786
MTB;DK9897	Dassiebacillus49;49	0.932506
MTB;DK9897	Dassiebacillus50;50	0.937838
MTB;CSV4519	Dassiebacillus47;47	0.93086
MTB;CSV4519	Dassiebacillus48;48	0.938821
MTB;CSV4519	Dassiebacillus49;49	0.914496
MTB;CSV4519	Dassiebacillus50;50	0.931106
MTB;CSV4644	Dassiebacillus47;47	0.936437
MTB;CSV4644	Dassiebacillus48;48	0.930541
MTB;CSV4644	Dassiebacillus49;49	0.930295
MTB;CSV4644	Dassiebacillus50;50	0.930786
MTB;CSV5769	Dassiebacillus47;47	0.93086
MTB;CSV5769	Dassiebacillus48;48	0.931351
MTB;CSV5769	Dassiebacillus49;49	0.932088
MTB;CSV5769	Dassiebacillus50;50	0.93086
MTB;CSV10399	Dassiebacillus47;47	0.93086
MTB;CSV10399	Dassiebacillus48;48	0.939631
MTB;CSV10399	Dassiebacillus49;49	0.939631
MTB;CSV10399	Dassiebacillus50;50	0.938649
MTB;CSV11678	Dassiebacillus47;47	0.931597
MTB;CSV11678	Dassiebacillus48;48	0.931351
MTB;CSV11678	Dassiebacillus49;49	0.931351
MTB;CSV11678	Dassiebacillus50;50	0.939877
MTB;LE486	Dassiebacillus47;47	0.931351
MTB;LE486	Dassiebacillus48;48	0.938157
MTB;LE486	Dassiebacillus49;49	0.930123
MTB;LE486	Dassiebacillus50;50	0.931351
MTB;LE492	Dassiebacillus47;47	0.931351
MTB;LE492	Dassiebacillus48;48	0.931597
MTB;LE492	Dassiebacillus49;49	0.939386
MTB;LE492	Dassiebacillus50;50	0.930123
MTB;LN180	Dassiebacillus47;47	0.93914
MTB;LN180	Dassiebacillus48;48	0.931597
MTB;LN180	Dassiebacillus49;49	0.938403
MTB;LN180	Dassiebacillus50;50	0.938894
MTB;LN2358	Dassiebacillus47;47	0.938894
MTB;LN2358	Dassiebacillus48;48	0.93914
MTB;LN2358	Dassiebacillus49;49	0.939631
MTB;LN2358	Dassiebacillus50;50	0.931351
MTB;LN3756	Dassiebacillus47;47	0.931843
MTB;LN3756	Dassiebacillus48;48	0.939877
MTB;LN3756	Dassiebacillus49;49	0.932826
MTB;LN3756	Dassiebacillus50;50	0.93086
MTB;MDRDM260	Dassiebacillus47;47	0.939877
MTB;MDRDM260	Dassiebacillus48;48	0.931843
MTB;MDRDM260	Dassiebacillus49;49	0.93086
MTB;MDRDM260	Dassiebacillus50;50	0.931351
MTB;MDRDM627	Dassiebacillus47;47	0.939386
MTB;MDRDM627	Dassiebacillus48;48	0.930123
MTB;MDRDM627	Dassiebacillus49;49	0.931597
MTB;MDRDM627	Dassiebacillus50;50	0.932334
MTB;MDRDM1098	Dassiebacillus47;47	0.931843
MTB;MDRDM1098	Dassiebacillus48;48	0.931351
MTB;MDRDM1098	Dassiebacillus49;49	0.938403
MTB;MDRDM1098	Dassiebacillus50;50	0.930614
MTB;MDRMA2491	Dassiebacillus47;47	0.931351
MTB;MDRMA2491	Dassiebacillus48;48	0.939631
MTB;MDRMA2491	Dassiebacillus49;49	0.930123
MTB;MDRMA2491	Dassiebacillus50;50	0.930614
MTB;ME1473	Dassiebacillus47;47	0.93086
MTB;ME1473	Dassiebacillus48;48	0.931597
MTB;ME1473	Dassiebacillus49;49	0.939631
MTB;ME1473	Dassiebacillus50;50	0.930614
MTB;TBDM425	Dassiebacillus47;47	0.939877
MTB;TBDM425	Dassiebacillus48;48	0.938649
MTB;TBDM425	Dassiebacillus49;49	0.939877
MTB;TBDM425	Dassiebacillus50;50	0.930123
MTB;TBV5000	Dassiebacillus47;47	0.931351
MTB;TBV5000	Dassiebacillus48;48	0.931106
MTB;TBV5000	Dassiebacillus49;49	0.938649
MTB;TBV5000	Dassiebacillus50;50	0.932334
MTB;TBV5362	Dassiebacillus47;47	0.931106
MTB;TBV5362	Dassiebacillus48;48	0.92629
MTB;TBV5362	Dassiebacillus49;49	0.930958
MTB;TBV5362	Dassiebacillus50;50	0.934226
MTB;TBV5365	Dassiebacillus47;47	0.929975
MTB;TBV5365	Dassiebacillus48;48	0.932015
MTB;TBV5365	Dassiebacillus49;49	0.93226
MTB;TBV5365	Dassiebacillus50;50	0.928501
MTB;SLM036	Dassiebacillus47;47	0.931916
MTB;SLM036	Dassiebacillus48;48	0.932162
MTB;SLM036	Dassiebacillus49;49	0.930934
MTB;SLM036	Dassiebacillus50;50	0.933489
MTB;SLM040	Dassiebacillus47;47	0.938231
MTB;SLM040	Dassiebacillus48;48	0.933071
MTB;SLM040	Dassiebacillus49;49	0.934054
MTB;SLM040	Dassiebacillus50;50	0.936511
MTB;SLM056	Dassiebacillus47;47	0.932088
MTB;SLM056	Dassiebacillus48;48	0.934791
MTB;SLM056	Dassiebacillus49;49	0.935774
MTB;SLM056	Dassiebacillus50;50	0.930614
MTB;SLM060	Dassiebacillus47;47	0.9343
MTB;SLM060	Dassiebacillus48;48	0.933071
MTB;SLM060	Dassiebacillus49;49	0.93086
MTB;SLM060	Dassiebacillus50;50	0.932826
MTB;SLM063	Dassiebacillus47;47	0.930614
MTB;SLM063	Dassiebacillus48;48	0.935946
MTB;SLM063	Dassiebacillus49;49	0.936683
MTB;SLM063	Dassiebacillus50;50	0.936683
MTB;SLM088	Dassiebacillus47;47	0.932088
MTB;SLM088	Dassiebacillus48;48	0.930123
MTB;SLM088	Dassiebacillus49;49	0.933735
MTB;SLM088	Dassiebacillus50;50	0.938403
MTB;SLM100	Dassiebacillus47;47	0.939066
MTB;SLM100	Dassiebacillus48;48	0.933907
MTB;SLM100	Dassiebacillus49;49	0.935455
MTB;SLM100	Dassiebacillus50;50	0.934226
MTB;CSV383	Dassiebacillus47;47	0.934054
MTB;CSV383	Dassiebacillus48;48	0.939066
MTB;CSV383	Dassiebacillus49;49	0.933489
MTB;CSV383	Dassiebacillus50;50	0.930467
MTB;CSV3611	Dassiebacillus47;47	0.93914
MTB;CSV3611	Dassiebacillus48;48	0.933808
MTB;CSV3611	Dassiebacillus49;49	0.938722
MTB;CSV3611	Dassiebacillus50;50	0.933071
MTB;CSV9577	Dassiebacillus47;47	0.935037
MTB;CSV9577	Dassiebacillus48;48	0.937985
MTB;CSV9577	Dassiebacillus49;49	0.936265
MTB;CSV9577	Dassiebacillus50;50	0.935455
MTB;LE13	Dassiebacillus47;47	0.9357
MTB;LE13	Dassiebacillus48;48	0.931523
MTB;LE13	Dassiebacillus49;49	0.935037
MTB;LE13	Dassiebacillus50;50	0.935774
MTB;LE63	Dassiebacillus47;47	0.935528
MTB;LE63	Dassiebacillus48;48	0.933243
MTB;LE63	Dassiebacillus49;49	0.918673
MTB;LE63	Dassiebacillus50;50	0.93602
MTB;LE76	Dassiebacillus47;47	0.931351
MTB;LE76	Dassiebacillus48;48	0.934963
MTB;LE76	Dassiebacillus49;49	0.934963
MTB;LE76	Dassiebacillus50;50	0.934717
MTB;LE79	Dassiebacillus47;47	0.935528
MTB;LE79	Dassiebacillus48;48	0.93602
MTB;LE79	Dassiebacillus49;49	0.936265
MTB;LE79	Dassiebacillus50;50	0.935528
MTB;LE103	Dassiebacillus47;47	0.935774
MTB;LE103	Dassiebacillus48;48	0.934054
MTB;LE103	Dassiebacillus49;49	0.934054
MTB;LE103	Dassiebacillus50;50	0.933563
MTB;LE371	Dassiebacillus47;47	0.936265
MTB;LE371	Dassiebacillus48;48	0.93602
MTB;LE371	Dassiebacillus49;49	0.93602
MTB;LE371	Dassiebacillus50;50	0.9343
MTB;LE410	Dassiebacillus47;47	0.935774
MTB;LE410	Dassiebacillus48;48	0.932826
MTB;LE410	Dassiebacillus49;49	0.934545
MTB;LE410	Dassiebacillus50;50	0.935774
MTB;LN55	Dassiebacillus47;47	0.93602
MTB;LN55	Dassiebacillus48;48	0.936265
MTB;LN55	Dassiebacillus49;49	0.9343
MTB;LN55	Dassiebacillus50;50	0.934791
MTB;LN317	Dassiebacillus47;47	0.934054
MTB;LN317	Dassiebacillus48;48	0.935774
MTB;LN317	Dassiebacillus49;49	0.93258
MTB;LN317	Dassiebacillus50;50	0.933808
MTB;LN763	Dassiebacillus47;47	0.934054
MTB;LN763	Dassiebacillus48;48	0.934054
MTB;LN763	Dassiebacillus49;49	0.934054
MTB;LN763	Dassiebacillus50;50	0.93602
MTB;LN2978	Dassiebacillus47;47	0.936265
MTB;LN2978	Dassiebacillus48;48	0.934791
MTB;LN2978	Dassiebacillus49;49	0.937494
MTB;LN2978	Dassiebacillus50;50	0.935528
MTB;LN3584	Dassiebacillus47;47	0.935037
MTB;LN3584	Dassiebacillus48;48	0.93602
MTB;LN3584	Dassiebacillus49;49	0.935528
MTB;LN3584	Dassiebacillus50;50	0.93602
MTB;LN3588	Dassiebacillus47;47	0.933808
MTB;LN3588	Dassiebacillus48;48	0.934791
MTB;LN3588	Dassiebacillus49;49	0.936265
MTB;LN3588	Dassiebacillus50;50	0.937002
MTB;LN3589	Dassiebacillus47;47	0.936511
MTB;LN3589	Dassiebacillus48;48	0.93602
MTB;LN3589	Dassiebacillus49;49	0.933317
MTB;LN3589	Dassiebacillus50;50	0.935037
MTB;LN3668	Dassiebacillus47;47	0.93602
MTB;LN3668	Dassiebacillus48;48	0.934545
MTB;LN3668	Dassiebacillus49;49	0.935037
MTB;LN3668	Dassiebacillus50;50	0.935037
MTB;LN3672	Dassiebacillus47;47	0.935528
MTB;LN3672	Dassiebacillus48;48	0.936265
MTB;LN3672	Dassiebacillus49;49	0.9343
MTB;LN3672	Dassiebacillus50;50	0.935283
MTB;LN3695	Dassiebacillus47;47	0.934791
MTB;LN3695	Dassiebacillus48;48	0.933071
MTB;LN3695	Dassiebacillus49;49	0.930049
MTB;LN3695	Dassiebacillus50;50	0.927273
MTB;LN1100	Dassiebacillus47;47	0.935872
MTB;LN1100	Dassiebacillus48;48	0.934398
MTB;LN1100	Dassiebacillus49;49	0.939558
MTB;LN1100	Dassiebacillus50;50	0.93145
MTB;LN1856	Dassiebacillus47;47	0.92973
MTB;LN1856	Dassiebacillus48;48	0.932924
MTB;LN1856	Dassiebacillus49;49	0.93317
MTB;LN1856	Dassiebacillus50;50	0.935455
MTB;LN2900	Dassiebacillus47;47	0.9357
MTB;LN2900	Dassiebacillus48;48	0.931695
MTB;LN2900	Dassiebacillus49;49	0.938477
MTB;LN2900	Dassiebacillus50;50	0.932162
MTB;MDRDM827	Dassiebacillus47;47	0.93145
MTB;MDRDM827	Dassiebacillus48;48	0.939042
MTB;MDRDM827	Dassiebacillus49;49	0.935946
MTB;MDRDM827	Dassiebacillus50;50	0.930197
MTB;MDRMA203	Dassiebacillus47;47	0.935283
MTB;MDRMA203	Dassiebacillus48;48	0.9343
MTB;MDRMA203	Dassiebacillus49;49	0.938477
MTB;MDRMA203	Dassiebacillus50;50	0.932334
MTB;MDRMA701	Dassiebacillus47;47	0.937248
MTB;MDRMA701	Dassiebacillus48;48	0.934791
MTB;MDRMA701	Dassiebacillus49;49	0.93258
MTB;MDRMA701	Dassiebacillus50;50	0.938649
MTB;MDRMA863	Dassiebacillus47;47	0.939386
MTB;MDRMA863	Dassiebacillus48;48	0.938403
MTB;MDRMA863	Dassiebacillus49;49	0.936929
MTB;MDRMA863	Dassiebacillus50;50	0.93914
MTB;MDRMA1565	Dassiebacillus47;47	0.938403
MTB;MDRMA1565	Dassiebacillus48;48	0.939386
MTB;MDRMA1565	Dassiebacillus49;49	0.9343
MTB;MDRMA1565	Dassiebacillus50;50	0.933317
MTB;MDRMA2019	Dassiebacillus47;47	0.938231
MTB;MDRMA2019	Dassiebacillus48;48	0.9357
MTB;MDRMA2019	Dassiebacillus49;49	0.930369
MTB;MDRMA2019	Dassiebacillus50;50	0.931032
MTB;MDRMA2082	Dassiebacillus47;47	0.935774
MTB;MDRMA2082	Dassiebacillus48;48	0.931523
MTB;MDRMA2082	Dassiebacillus49;49	0.9357
MTB;MDRMA2082	Dassiebacillus50;50	0.934791
MTB;MDRMA2260	Dassiebacillus47;47	0.936265
MTB;MDRMA2260	Dassiebacillus48;48	0.936265
MTB;MDRMA2260	Dassiebacillus49;49	0.936265
MTB;MDRMA2260	Dassiebacillus50;50	0.930688
MTB;MDRMA2441	Dassiebacillus47;47	0.935528
MTB;MDRMA2441	Dassiebacillus48;48	0.937494
MTB;MDRMA2441	Dassiebacillus49;49	0.931179
MTB;MDRMA2441	Dassiebacillus50;50	0.939214
MTB;TBDM1506	Dassiebacillus47;47	0.930197
MTB;TBDM1506	Dassiebacillus48;48	0.938477
MTB;TBDM1506	Dassiebacillus49;49	0.937912
MTB;TBDM1506	Dassiebacillus50;50	0.938894
MTB;TBDM2189	Dassiebacillus47;47	0.933489
MTB;TBDM2189	Dassiebacillus48;48	0.937494
MTB;TBDM2189	Dassiebacillus49;49	0.937985
MTB;TBDM2189	Dassiebacillus50;50	0.938231
MTB;TBDM2444	Dassiebacillus47;47	0.936437
MTB;TBDM2444	Dassiebacillus48;48	0.92113
MTB;TBDM2444	Dassiebacillus49;49	0.938231
MTB;TBDM2444	Dassiebacillus50;50	0.933563
MTB;TBDM2487	Dassiebacillus47;47	0.93742
MTB;TBDM2487	Dassiebacillus48;48	0.936929
MTB;TBDM2487	Dassiebacillus49;49	0.936929
MTB;TBDM2487	Dassiebacillus50;50	0.937985
MTB;TBDM2489	Dassiebacillus47;47	0.938231
MTB;TBDM2489	Dassiebacillus48;48	0.939214
MTB;TBDM2489	Dassiebacillus49;49	0.937985
MTB;TBDM2489	Dassiebacillus50;50	0.937985
MTB;TBDM2699	Dassiebacillus47;47	0.936757
MTB;TBDM2699	Dassiebacillus48;48	0.936757
MTB;TBDM2699	Dassiebacillus49;49	0.935774
MTB;TBDM2699	Dassiebacillus50;50	0.938477
MTB;TBDM2717	Dassiebacillus47;47	0.938722
MTB;TBDM2717	Dassiebacillus48;48	0.938722
MTB;TBDM2717	Dassiebacillus49;49	0.936757
MTB;TBDM2717	Dassiebacillus50;50	0.938231
MTB;TBV4766	Dassiebacillus47;47	0.935037
MTB;TBV4766	Dassiebacillus48;48	0.937002
MTB;TBV4766	Dassiebacillus49;49	0.938231
MTB;TBV4766	Dassiebacillus50;50	0.938477
MTB;TBV4768	Dassiebacillus47;47	0.938722
MTB;TBV4768	Dassiebacillus48;48	0.936511
MTB;TBV4768	Dassiebacillus49;49	0.937248
MTB;TBV4768	Dassiebacillus50;50	0.93602
MTB;TBV4952	Dassiebacillus47;47	0.938477
MTB;TBV4952	Dassiebacillus48;48	0.935037
MTB;TBV4952	Dassiebacillus49;49	0.93602
MTB;TBV4952	Dassiebacillus50;50	0.93602
MTB;GG-111-10	Dassiebacillus47;47	0.93602
MTB;GG-111-10	Dassiebacillus48;48	0.936511
MTB;GG-111-10	Dassiebacillus49;49	0.938477
MTB;GG-111-10	Dassiebacillus50;50	0.938722
MTB;GG-5-10	Dassiebacillus47;47	0.937002
MTB;GG-5-10	Dassiebacillus48;48	0.930442
MTB;GG-5-10	Dassiebacillus49;49	0.937985
MTB;GG-5-10	Dassiebacillus50;50	0.937002
MTB;GG-20-11	Dassiebacillus47;47	0.938722
MTB;GG-20-11	Dassiebacillus48;48	0.93774
MTB;GG-20-11	Dassiebacillus49;49	0.938477
MTB;GG-20-11	Dassiebacillus50;50	0.936265
MTB;GG-77-11	Dassiebacillus47;47	0.937494
MTB;GG-77-11	Dassiebacillus48;48	0.938722
MTB;GG-77-11	Dassiebacillus49;49	0.939951
MTB;GG-77-11	Dassiebacillus50;50	0.938722
MTB;GG-90-10	Dassiebacillus47;47	0.937985
MTB;GG-90-10	Dassiebacillus48;48	0.935528
MTB;GG-90-10	Dassiebacillus49;49	0.937494
MTB;GG-90-10	Dassiebacillus50;50	0.938231
MTB;GG-129-11	Dassiebacillus47;47	0.936757
MTB;GG-129-11	Dassiebacillus48;48	0.937248
MTB;GG-129-11	Dassiebacillus49;49	0.937494
MTB;GG-129-11	Dassiebacillus50;50	0.939803
MTB;GG-134-11	Dassiebacillus47;47	0.932506
MTB;GG-134-11	Dassiebacillus48;48	0.935209
MTB;GG-134-11	Dassiebacillus49;49	0.918428
MTB;GG-134-11	Dassiebacillus50;50	0.939066
MTB;GG-229-10	Dassiebacillus47;47	0.932506
MTB;GG-229-10	Dassiebacillus48;48	0.92973
MTB;GG-229-10	Dassiebacillus49;49	0.938575
MTB;GG-229-10	Dassiebacillus50;50	0.931769
MTB;GG-37-11	Dassiebacillus47;47	0.933907
MTB;GG-37-11	Dassiebacillus48;48	0.933415
MTB;GG-37-11	Dassiebacillus49;49	0.936609
MTB;GG-37-11	Dassiebacillus50;50	0.931351
MTB;GG-121-10	Dassiebacillus47;47	0.936609
MTB;GG-121-10	Dassiebacillus48;48	0.937666
MTB;GG-121-10	Dassiebacillus49;49	0.937666
MTB;GG-121-10	Dassiebacillus50;50	0.933661
MTB;GG-186-10	Dassiebacillus47;47	0.937248
MTB;GG-186-10	Dassiebacillus48;48	0.930934
MTB;GG-186-10	Dassiebacillus49;49	0.935037
MTB;GG-186-10	Dassiebacillus50;50	0.934054
MTB;GG-27-11	Dassiebacillus47;47	0.933071
MTB;GG-27-11	Dassiebacillus48;48	0.937494
MTB;GG-27-11	Dassiebacillus49;49	0.932826
MTB;GG-27-11	Dassiebacillus50;50	0.932088
MTB;GG-36-11	Dassiebacillus47;47	0.932334
MTB;GG-36-11	Dassiebacillus48;48	0.937174
MTB;GG-36-11	Dassiebacillus49;49	0.937666
MTB;GG-36-11	Dassiebacillus50;50	0.938157
MTB;GG-45-11	Dassiebacillus47;47	0.937912
MTB;GG-45-11	Dassiebacillus48;48	0.936437
MTB;GG-45-11	Dassiebacillus49;49	0.937174
MTB;GG-45-11	Dassiebacillus50;50	0.935455
MTB;GG-109-10	Dassiebacillus47;47	0.937666
MTB;GG-109-10	Dassiebacillus48;48	0.937912
MTB;GG-109-10	Dassiebacillus49;49	0.936437
MTB;GG-109-10	Dassiebacillus50;50	0.938157
MTB;GG-137-10	Dassiebacillus47;47	0.93258
MTB;GG-137-10	Dassiebacillus48;48	0.938894
MTB;GG-137-10	Dassiebacillus49;49	0.939803
MTB;GG-137-10	Dassiebacillus50;50	0.934398
MTB;RUS_B0	Dassiebacillus47;47	0.936192
MTB;RUS_B0	Dassiebacillus48;48	0.935455
MTB;RUS_B0	Dassiebacillus49;49	0.9343
MTB;RUS_B0	Dassiebacillus50;50	0.933563
MTB;TBMENG-03	Dassiebacillus47;47	0.934054
MTB;TBMENG-03	Dassiebacillus48;48	0.934545
MTB;TBMENG-03	Dassiebacillus49;49	0.932187
MTB;TBMENG-03	Dassiebacillus50;50	0.939631
MTB;AUSMDU00018547	Dassiebacillus47;47	0.9343
MTB;AUSMDU00018547	Dassiebacillus48;48	0.938722
MTB;AUSMDU00018547	Dassiebacillus49;49	0.933808
MTB;AUSMDU00018547	Dassiebacillus50;50	0.935774
MTB;CG23	Dassiebacillus47;47	0.939214
MTB;CG23	Dassiebacillus48;48	0.937248
MTB;CG23	Dassiebacillus49;49	0.938231
MTB;CG23	Dassiebacillus50;50	0.936757
MTB;CG20	Dassiebacillus47;47	0.935455
MTB;CG20	Dassiebacillus48;48	0.937174
MTB;CG20	Dassiebacillus49;49	0.932015
MTB;CG20	Dassiebacillus50;50	0.935528
MTB;CG21	Dassiebacillus47;47	0.936265
MTB;CG21	Dassiebacillus48;48	0.93602
MTB;CG21	Dassiebacillus49;49	0.934226
MTB;CG21	Dassiebacillus50;50	0.919656
MTB;CG24	Dassiebacillus47;47	0.936511
MTB;CG24	Dassiebacillus48;48	0.931843
MTB;CG24	Dassiebacillus49;49	0.935946
MTB;CG24	Dassiebacillus50;50	0.9357
MTB;H37Rv_CG	Dassiebacillus47;47	0.9357
MTB;H37Rv_CG	Dassiebacillus48;48	0.93602
MTB;H37Rv_CG	Dassiebacillus49;49	0.936511
MTB;H37Rv_CG	Dassiebacillus50;50	0.937248
MTB;I0003447-5	Dassiebacillus47;47	0.93602
MTB;I0003447-5	Dassiebacillus48;48	0.936265
MTB;I0003447-5	Dassiebacillus49;49	0.934791
MTB;I0003447-5	Dassiebacillus50;50	0.934791
MTB;mada_1-44	Dassiebacillus47;47	0.934054
MTB;mada_1-44	Dassiebacillus48;48	0.936757
MTB;mada_1-44	Dassiebacillus49;49	0.936511
MTB;mada_1-44	Dassiebacillus50;50	0.936511
MTB;mada_125	Dassiebacillus47;47	0.935037
MTB;mada_125	Dassiebacillus48;48	0.936511
MTB;mada_125	Dassiebacillus49;49	0.933317
MTB;mada_125	Dassiebacillus50;50	0.935037
MTB;mada_132	Dassiebacillus47;47	0.936511
MTB;mada_132	Dassiebacillus48;48	0.936511
MTB;mada_132	Dassiebacillus49;49	0.936757
MTB;mada_132	Dassiebacillus50;50	0.934791
MTB;EAI5	Dassiebacillus47;47	0.935283
MTB;EAI5	Dassiebacillus48;48	0.934545
MTB;EAI5	Dassiebacillus49;49	0.936757
MTB;EAI5	Dassiebacillus50;50	0.933071
MTB;EAI5-NITR206	Dassiebacillus47;47	0.9343
MTB;EAI5-NITR206	Dassiebacillus48;48	0.934545
MTB;EAI5-NITR206	Dassiebacillus49;49	0.934545
MTB;EAI5-NITR206	Dassiebacillus50;50	0.934545
MTB;KZN1435	Dassiebacillus47;47	0.936511
MTB;KZN1435	Dassiebacillus48;48	0.936757
MTB;KZN1435	Dassiebacillus49;49	0.935283
MTB;KZN1435	Dassiebacillus50;50	0.938231
MTB;KZN4207	Dassiebacillus47;47	0.93602
MTB;KZN4207	Dassiebacillus48;48	0.935528
MTB;KZN4207	Dassiebacillus49;49	0.937002
MTB;KZN4207	Dassiebacillus50;50	0.93602
MTB;KZN605	Dassiebacillus47;47	0.936511
MTB;KZN605	Dassiebacillus48;48	0.9343
MTB;KZN605	Dassiebacillus49;49	0.935283
MTB;KZN605	Dassiebacillus50;50	0.936757
MTB;W-148	Dassiebacillus47;47	0.93774
MTB;W-148	Dassiebacillus48;48	0.937002
MTB;W-148	Dassiebacillus49;49	0.936265
MTB;W-148	Dassiebacillus50;50	0.933808
MTB;Haarlem	Dassiebacillus47;47	0.937813
MTB;Haarlem	Dassiebacillus48;48	0.931916
MTB;Haarlem	Dassiebacillus49;49	0.938477
MTB;Haarlem	Dassiebacillus50;50	0.937248
MTB;EAI5	Mycobacteriumtuberculosisvariantcaprae;MB2	0.91059
MTB;EAI5	Mycobacteriumtuberculosisvariantcaprae;Allgaeu	0.910344
MTB;EAI5	Mycobacteriumtuberculosisvariantcaprae;ATCCBAA-824	0.910098
MTB;EAI5	Mycobacteriumtuberculosisvariantcaprae;NLA000201913	0.91715
MTB;EAI5-NITR206	Mycobacteriumtuberculosisvariantcaprae;MB2	0.91887
MTB;EAI5-NITR206	Mycobacteriumtuberculosisvariantcaprae;Allgaeu	0.917641
MTB;EAI5-NITR206	Mycobacteriumtuberculosisvariantcaprae;ATCCBAA-824	0.919853
MTB;EAI5-NITR206	Mycobacteriumtuberculosisvariantcaprae;NLA000201913	0.913219
MTB;SCAID187.0	MycobacteriumtuberculosisvariantmicrotiATCC19422;ATCC19422	0.926192
MTB;SCAID187.0	MycobacteriummicrotiATCC35782;MycobacteriummicrotiATCC35782	0.92086
MTB;SCAID187.0	MycobacteriummicrotiMausIII;MycobacteriummicrotiMausIII	0.926437
MTB;SCAID187.0	MycobacteriummicrotiMausIV;MycobacteriummicrotiMausIV	0.926683
MTB;SCAID187.0	Mycobacteriummicroti94-2272;Mycobacteriummicroti94-2272	0.9243
MTB;SCAID187.0	MycobacteriummicrotiOV254;MycobacteriummicrotiOV254	0.92914
MTB;SIT745-EAI1-MYS	MycobacteriumtuberculosisvariantmicrotiATCC19422;ATCC19422	0.920123
MTB;SIT745-EAI1-MYS	MycobacteriummicrotiATCC35782;MycobacteriummicrotiATCC35782	0.920614
MTB;SIT745-EAI1-MYS	MycobacteriummicrotiMausIII;MycobacteriummicrotiMausIII	0.92774
MTB;SIT745-EAI1-MYS	MycobacteriummicrotiMausIV;MycobacteriummicrotiMausIV	0.968305
MTB;SIT745-EAI1-MYS	Mycobacteriummicroti94-2272;Mycobacteriummicroti94-2272	0.923808
MTB;SIT745-EAI1-MYS	MycobacteriummicrotiOV254;MycobacteriummicrotiOV254	0.926437
MTB;SCAID320.0	MycobacteriumtuberculosisvariantmicrotiATCC19422;ATCC19422	0.92742
MTB;SCAID320.0	MycobacteriummicrotiATCC35782;MycobacteriummicrotiATCC35782	0.92742
MTB;SCAID320.0	MycobacteriummicrotiMausIII;MycobacteriummicrotiMausIII	0.934644
MTB;SCAID320.0	MycobacteriummicrotiMausIV;MycobacteriummicrotiMausIV	0.911794
MTB;SCAID320.0	Mycobacteriummicroti94-2272;Mycobacteriummicroti94-2272	0.92742
MTB;SCAID320.0	MycobacteriummicrotiOV254;MycobacteriummicrotiOV254	0.923243
MTB;SCAID252.0	MycobacteriumtuberculosisvariantmicrotiATCC19422;ATCC19422	0.926511
MTB;SCAID252.0	MycobacteriummicrotiATCC35782;MycobacteriummicrotiATCC35782	0.939803
MTB;SCAID252.0	MycobacteriummicrotiMausIII;MycobacteriummicrotiMausIII	0.92086
MTB;SCAID252.0	MycobacteriummicrotiMausIV;MycobacteriummicrotiMausIV	0.920369
MTB;SCAID252.0	Mycobacteriummicroti94-2272;Mycobacteriummicroti94-2272	0.928649
MTB;SCAID252.0	MycobacteriummicrotiOV254;MycobacteriummicrotiOV254	0.929386
MTB;I0004241-1	MycobacteriumtuberculosisvariantmicrotiATCC19422;ATCC19422	0.920123
MTB;I0004241-1	MycobacteriummicrotiATCC35782;MycobacteriummicrotiATCC35782	0.92914
MTB;I0004241-1	MycobacteriummicrotiMausIII;MycobacteriummicrotiMausIII	0.920614
MTB;I0004241-1	MycobacteriummicrotiMausIV;MycobacteriummicrotiMausIV	0.921597
MTB;I0004241-1	Mycobacteriummicroti94-2272;Mycobacteriummicroti94-2272	0.920369
MTB;I0004241-1	MycobacteriummicrotiOV254;MycobacteriummicrotiOV254	0.920614
MTB;M0018684-2	MycobacteriumtuberculosisvariantmicrotiATCC19422;ATCC19422	0.929631
MTB;M0018684-2	MycobacteriummicrotiATCC35782;MycobacteriummicrotiATCC35782	0.921351
MTB;M0018684-2	MycobacteriummicrotiMausIII;MycobacteriummicrotiMausIII	0.928894
MTB;M0018684-2	MycobacteriummicrotiMausIV;MycobacteriummicrotiMausIV	0.92914
MTB;M0018684-2	Mycobacteriummicroti94-2272;Mycobacteriummicroti94-2272	0.92086
MTB;M0018684-2	MycobacteriummicrotiOV254;MycobacteriummicrotiOV254	0.921351
MTB;I0004000-1	MycobacteriumtuberculosisvariantmicrotiATCC19422;ATCC19422	0.920614
MTB;I0004000-1	MycobacteriummicrotiATCC35782;MycobacteriummicrotiATCC35782	0.920614
MTB;I0004000-1	MycobacteriummicrotiMausIII;MycobacteriummicrotiMausIII	0.929386
MTB;I0004000-1	MycobacteriummicrotiMausIV;MycobacteriummicrotiMausIV	0.920123
MTB;I0004000-1	Mycobacteriummicroti94-2272;Mycobacteriummicroti94-2272	0.929877
MTB;I0004000-1	MycobacteriummicrotiOV254;MycobacteriummicrotiOV254	0.920369
MTB;I0002801-4	MycobacteriumtuberculosisvariantmicrotiATCC19422;ATCC19422	0.92086
MTB;I0002801-4	MycobacteriummicrotiATCC35782;MycobacteriummicrotiATCC35782	0.928894
MTB;I0002801-4	MycobacteriummicrotiMausIII;MycobacteriummicrotiMausIII	0.928157
MTB;I0002801-4	MycobacteriummicrotiMausIV;MycobacteriummicrotiMausIV	0.928894
MTB;I0002801-4	Mycobacteriummicroti94-2272;Mycobacteriummicroti94-2272	0.920123
MTB;I0002801-4	MycobacteriummicrotiOV254;MycobacteriummicrotiOV254	0.921106
MTB;I0002353-6	MycobacteriumtuberculosisvariantmicrotiATCC19422;ATCC19422	0.920123
MTB;I0002353-6	MycobacteriummicrotiATCC35782;MycobacteriummicrotiATCC35782	0.927912
MTB;I0002353-6	MycobacteriummicrotiMausIII;MycobacteriummicrotiMausIII	0.921597
MTB;I0002353-6	MycobacteriummicrotiMausIV;MycobacteriummicrotiMausIV	0.929877
MTB;I0002353-6	Mycobacteriummicroti94-2272;Mycobacteriummicroti94-2272	0.920614
MTB;I0002353-6	MycobacteriummicrotiOV254;MycobacteriummicrotiOV254	0.921106
MTB;M0002959-6	MycobacteriumtuberculosisvariantmicrotiATCC19422;ATCC19422	0.928894
MTB;M0002959-6	MycobacteriummicrotiATCC35782;MycobacteriummicrotiATCC35782	0.928894
MTB;M0002959-6	MycobacteriummicrotiMausIII;MycobacteriummicrotiMausIII	0.92086
MTB;M0002959-6	MycobacteriummicrotiMausIV;MycobacteriummicrotiMausIV	0.92742
MTB;M0002959-6	Mycobacteriummicroti94-2272;Mycobacteriummicroti94-2272	0.929631
MTB;M0002959-6	MycobacteriummicrotiOV254;MycobacteriummicrotiOV254	0.928894
MTB;DK9897	MycobacteriumtuberculosisvariantmicrotiATCC19422;ATCC19422	0.920123
MTB;DK9897	MycobacteriummicrotiATCC35782;MycobacteriummicrotiATCC35782	0.939312
MTB;DK9897	MycobacteriummicrotiMausIII;MycobacteriummicrotiMausIII	0.926929
MTB;DK9897	MycobacteriummicrotiMausIV;MycobacteriummicrotiMausIV	0.936118
MTB;DK9897	Mycobacteriummicroti94-2272;Mycobacteriummicroti94-2272	0.924472
MTB;DK9897	MycobacteriummicrotiOV254;MycobacteriummicrotiOV254	0.928256
MTB;CSV4519	MycobacteriumtuberculosisvariantmicrotiATCC19422;ATCC19422	0.925455
MTB;CSV4519	MycobacteriummicrotiATCC35782;MycobacteriummicrotiATCC35782	0.920369
MTB;CSV4519	MycobacteriummicrotiMausIII;MycobacteriummicrotiMausIII	0.925209
MTB;CSV4519	MycobacteriummicrotiMausIV;MycobacteriummicrotiMausIV	0.929631
MTB;CSV4519	Mycobacteriummicroti94-2272;Mycobacteriummicroti94-2272	0.915479
MTB;CSV4519	MycobacteriummicrotiOV254;MycobacteriummicrotiOV254	0.925209
MTB;CSV4644	MycobacteriumtuberculosisvariantmicrotiATCC19422;ATCC19422	0.927912
MTB;CSV4644	MycobacteriummicrotiATCC35782;MycobacteriummicrotiATCC35782	0.927912
MTB;CSV4644	MycobacteriummicrotiMausIII;MycobacteriummicrotiMausIII	0.926536
MTB;CSV4644	MycobacteriummicrotiMausIV;MycobacteriummicrotiMausIV	0.926192
MTB;CSV4644	Mycobacteriummicroti94-2272;Mycobacteriummicroti94-2272	0.927912
MTB;CSV4644	MycobacteriummicrotiOV254;MycobacteriummicrotiOV254	0.935135
MTB;CSV5769	MycobacteriumtuberculosisvariantmicrotiATCC19422;ATCC19422	0.927666
MTB;CSV5769	MycobacteriummicrotiATCC35782;MycobacteriummicrotiATCC35782	0.925946
MTB;CSV5769	MycobacteriummicrotiMausIII;MycobacteriummicrotiMausIII	0.921769
MTB;CSV5769	MycobacteriummicrotiMausIV;MycobacteriummicrotiMausIV	0.935872
MTB;CSV5769	Mycobacteriummicroti94-2272;Mycobacteriummicroti94-2272	0.937346
MTB;CSV5769	MycobacteriummicrotiOV254;MycobacteriummicrotiOV254	0.92457
MTB;CSV10399	MycobacteriumtuberculosisvariantmicrotiATCC19422;ATCC19422	0.920541
MTB;CSV10399	MycobacteriummicrotiATCC35782;MycobacteriummicrotiATCC35782	0.93145
MTB;CSV10399	MycobacteriummicrotiMausIII;MycobacteriummicrotiMausIII	0.937101
MTB;CSV10399	MycobacteriummicrotiMausIV;MycobacteriummicrotiMausIV	0.937346
MTB;CSV10399	Mycobacteriummicroti94-2272;Mycobacteriummicroti94-2272	0.925307
MTB;CSV10399	MycobacteriummicrotiOV254;MycobacteriummicrotiOV254	0.937838
MTB;CSV11678	MycobacteriumtuberculosisvariantmicrotiATCC19422;ATCC19422	0.921523
MTB;CSV11678	MycobacteriummicrotiATCC35782;MycobacteriummicrotiATCC35782	0.923489
MTB;CSV11678	MycobacteriummicrotiMausIII;MycobacteriummicrotiMausIII	0.922015
MTB;CSV11678	MycobacteriummicrotiMausIV;MycobacteriummicrotiMausIV	0.931695
MTB;CSV11678	Mycobacteriummicroti94-2272;Mycobacteriummicroti94-2272	0.923735
MTB;CSV11678	MycobacteriummicrotiOV254;MycobacteriummicrotiOV254	0.920295
MTB;LE486	MycobacteriumtuberculosisvariantmicrotiATCC19422;ATCC19422	0.921523
MTB;LE486	MycobacteriummicrotiATCC35782;MycobacteriummicrotiATCC35782	0.924472
MTB;LE486	MycobacteriummicrotiMausIII;MycobacteriummicrotiMausIII	0.920295
MTB;LE486	MycobacteriummicrotiMausIV;MycobacteriummicrotiMausIV	0.921032
MTB;LE486	Mycobacteriummicroti94-2272;Mycobacteriummicroti94-2272	0.923735
MTB;LE486	MycobacteriummicrotiOV254;MycobacteriummicrotiOV254	0.921769
MTB;LE492	MycobacteriumtuberculosisvariantmicrotiATCC19422;ATCC19422	0.930958
MTB;LE492	MycobacteriummicrotiATCC35782;MycobacteriummicrotiATCC35782	0.928157
MTB;LE492	MycobacteriummicrotiMausIII;MycobacteriummicrotiMausIII	0.921769
MTB;LE492	MycobacteriummicrotiMausIV;MycobacteriummicrotiMausIV	0.920393
MTB;LE492	Mycobacteriummicroti94-2272;Mycobacteriummicroti94-2272	0.908354
MTB;LE492	MycobacteriummicrotiOV254;MycobacteriummicrotiOV254	0.922015
MTB;LN180	MycobacteriumtuberculosisvariantmicrotiATCC19422;ATCC19422	0.923243
MTB;LN180	MycobacteriummicrotiATCC35782;MycobacteriummicrotiATCC35782	0.921769
MTB;LN180	MycobacteriummicrotiMausIII;MycobacteriummicrotiMausIII	0.938329
MTB;LN180	MycobacteriummicrotiMausIV;MycobacteriummicrotiMausIV	0.920541
MTB;LN180	Mycobacteriummicroti94-2272;Mycobacteriummicroti94-2272	0.923489
MTB;LN180	MycobacteriummicrotiOV254;MycobacteriummicrotiOV254	0.926192
MTB;LN2358	MycobacteriumtuberculosisvariantmicrotiATCC19422;ATCC19422	0.92086
MTB;LN2358	MycobacteriummicrotiATCC35782;MycobacteriummicrotiATCC35782	0.926437
MTB;LN2358	MycobacteriummicrotiMausIII;MycobacteriummicrotiMausIII	0.926683
MTB;LN2358	MycobacteriummicrotiMausIV;MycobacteriummicrotiMausIV	0.9243
MTB;LN2358	Mycobacteriummicroti94-2272;Mycobacteriummicroti94-2272	0.92914
MTB;LN2358	MycobacteriummicrotiOV254;MycobacteriummicrotiOV254	0.920123
MTB;LN3756	MycobacteriumtuberculosisvariantmicrotiATCC19422;ATCC19422	0.920614
MTB;LN3756	MycobacteriummicrotiATCC35782;MycobacteriummicrotiATCC35782	0.92774
MTB;LN3756	MycobacteriummicrotiMausIII;MycobacteriummicrotiMausIII	0.968305
MTB;LN3756	MycobacteriummicrotiMausIV;MycobacteriummicrotiMausIV	0.923808
MTB;LN3756	Mycobacteriummicroti94-2272;Mycobacteriummicroti94-2272	0.926437
MTB;LN3756	MycobacteriummicrotiOV254;MycobacteriummicrotiOV254	0.92742
MTB;MDRDM260	MycobacteriumtuberculosisvariantmicrotiATCC19422;ATCC19422	0.92742
MTB;MDRDM260	MycobacteriummicrotiATCC35782;MycobacteriummicrotiATCC35782	0.934644
MTB;MDRDM260	MycobacteriummicrotiMausIII;MycobacteriummicrotiMausIII	0.911794
MTB;MDRDM260	MycobacteriummicrotiMausIV;MycobacteriummicrotiMausIV	0.92742
MTB;MDRDM260	Mycobacteriummicroti94-2272;Mycobacteriummicroti94-2272	0.923243
MTB;MDRDM260	MycobacteriummicrotiOV254;MycobacteriummicrotiOV254	0.926511
MTB;MDRDM627	MycobacteriumtuberculosisvariantmicrotiATCC19422;ATCC19422	0.939803
MTB;MDRDM627	MycobacteriummicrotiATCC35782;MycobacteriummicrotiATCC35782	0.92086
MTB;MDRDM627	MycobacteriummicrotiMausIII;MycobacteriummicrotiMausIII	0.920369
MTB;MDRDM627	MycobacteriummicrotiMausIV;MycobacteriummicrotiMausIV	0.928649
MTB;MDRDM627	Mycobacteriummicroti94-2272;Mycobacteriummicroti94-2272	0.929386
MTB;MDRDM627	MycobacteriummicrotiOV254;MycobacteriummicrotiOV254	0.920123
MTB;MDRDM1098	MycobacteriumtuberculosisvariantmicrotiATCC19422;ATCC19422	0.92914
MTB;MDRDM1098	MycobacteriummicrotiATCC35782;MycobacteriummicrotiATCC35782	0.920614
MTB;MDRDM1098	MycobacteriummicrotiMausIII;MycobacteriummicrotiMausIII	0.921597
MTB;MDRDM1098	MycobacteriummicrotiMausIV;MycobacteriummicrotiMausIV	0.920369
MTB;MDRDM1098	Mycobacteriummicroti94-2272;Mycobacteriummicroti94-2272	0.920614
MTB;MDRDM1098	MycobacteriummicrotiOV254;MycobacteriummicrotiOV254	0.929631
MTB;MDRMA2491	MycobacteriumtuberculosisvariantmicrotiATCC19422;ATCC19422	0.921351
MTB;MDRMA2491	MycobacteriummicrotiATCC35782;MycobacteriummicrotiATCC35782	0.928894
MTB;MDRMA2491	MycobacteriummicrotiMausIII;MycobacteriummicrotiMausIII	0.92914
MTB;MDRMA2491	MycobacteriummicrotiMausIV;MycobacteriummicrotiMausIV	0.92086
MTB;MDRMA2491	Mycobacteriummicroti94-2272;Mycobacteriummicroti94-2272	0.921351
MTB;MDRMA2491	MycobacteriummicrotiOV254;MycobacteriummicrotiOV254	0.920614
MTB;ME1473	MycobacteriumtuberculosisvariantmicrotiATCC19422;ATCC19422	0.920614
MTB;ME1473	MycobacteriummicrotiATCC35782;MycobacteriummicrotiATCC35782	0.929386
MTB;ME1473	MycobacteriummicrotiMausIII;MycobacteriummicrotiMausIII	0.920123
MTB;ME1473	MycobacteriummicrotiMausIV;MycobacteriummicrotiMausIV	0.929877
MTB;ME1473	Mycobacteriummicroti94-2272;Mycobacteriummicroti94-2272	0.920369
MTB;ME1473	MycobacteriummicrotiOV254;MycobacteriummicrotiOV254	0.92086
MTB;TBDM425	MycobacteriumtuberculosisvariantmicrotiATCC19422;ATCC19422	0.928894
MTB;TBDM425	MycobacteriummicrotiATCC35782;MycobacteriummicrotiATCC35782	0.928157
MTB;TBDM425	MycobacteriummicrotiMausIII;MycobacteriummicrotiMausIII	0.928894
MTB;TBDM425	MycobacteriummicrotiMausIV;MycobacteriummicrotiMausIV	0.920123
MTB;TBDM425	Mycobacteriummicroti94-2272;Mycobacteriummicroti94-2272	0.921106
MTB;TBDM425	MycobacteriummicrotiOV254;MycobacteriummicrotiOV254	0.920123
MTB;TBV5000	MycobacteriumtuberculosisvariantmicrotiATCC19422;ATCC19422	0.927912
MTB;TBV5000	MycobacteriummicrotiATCC35782;MycobacteriummicrotiATCC35782	0.921597
MTB;TBV5000	MycobacteriummicrotiMausIII;MycobacteriummicrotiMausIII	0.929877
MTB;TBV5000	MycobacteriummicrotiMausIV;MycobacteriummicrotiMausIV	0.920614
MTB;TBV5000	Mycobacteriummicroti94-2272;Mycobacteriummicroti94-2272	0.921106
MTB;TBV5000	MycobacteriummicrotiOV254;MycobacteriummicrotiOV254	0.928894
MTB;TBV5362	MycobacteriumtuberculosisvariantmicrotiATCC19422;ATCC19422	0.928894
MTB;TBV5362	MycobacteriummicrotiATCC35782;MycobacteriummicrotiATCC35782	0.92086
MTB;TBV5362	MycobacteriummicrotiMausIII;MycobacteriummicrotiMausIII	0.92742
MTB;TBV5362	MycobacteriummicrotiMausIV;MycobacteriummicrotiMausIV	0.929631
MTB;TBV5362	Mycobacteriummicroti94-2272;Mycobacteriummicroti94-2272	0.928894
MTB;TBV5362	MycobacteriummicrotiOV254;MycobacteriummicrotiOV254	0.920123
MTB;TBV5365	MycobacteriumtuberculosisvariantmicrotiATCC19422;ATCC19422	0.939312
MTB;TBV5365	MycobacteriummicrotiATCC35782;MycobacteriummicrotiATCC35782	0.926929
MTB;TBV5365	MycobacteriummicrotiMausIII;MycobacteriummicrotiMausIII	0.936118
MTB;TBV5365	MycobacteriummicrotiMausIV;MycobacteriummicrotiMausIV	0.924472
MTB;TBV5365	Mycobacteriummicroti94-2272;Mycobacteriummicroti94-2272	0.928256
MTB;TBV5365	MycobacteriummicrotiOV254;MycobacteriummicrotiOV254	0.925455
MTB;SLM036	MycobacteriumtuberculosisvariantmicrotiATCC19422;ATCC19422	0.920369
MTB;SLM036	MycobacteriummicrotiATCC35782;MycobacteriummicrotiATCC35782	0.925209
MTB;SLM036	MycobacteriummicrotiMausIII;MycobacteriummicrotiMausIII	0.929631
MTB;SLM036	MycobacteriummicrotiMausIV;MycobacteriummicrotiMausIV	0.915479
MTB;SLM036	Mycobacteriummicroti94-2272;Mycobacteriummicroti94-2272	0.925209
MTB;SLM036	MycobacteriummicrotiOV254;MycobacteriummicrotiOV254	0.927912
MTB;SLM040	MycobacteriumtuberculosisvariantmicrotiATCC19422;ATCC19422	0.915479
MTB;SLM040	MycobacteriummicrotiATCC35782;MycobacteriummicrotiATCC35782	0.926536
MTB;SLM040	MycobacteriummicrotiMausIII;MycobacteriummicrotiMausIII	0.926192
MTB;SLM040	MycobacteriummicrotiMausIV;MycobacteriummicrotiMausIV	0.927912
MTB;SLM040	Mycobacteriummicroti94-2272;Mycobacteriummicroti94-2272	0.935135
MTB;SLM040	MycobacteriummicrotiOV254;MycobacteriummicrotiOV254	0.927666
MTB;SLM056	MycobacteriumtuberculosisvariantmicrotiATCC19422;ATCC19422	0.925946
MTB;SLM056	MycobacteriummicrotiATCC35782;MycobacteriummicrotiATCC35782	0.921769
MTB;SLM056	MycobacteriummicrotiMausIII;MycobacteriummicrotiMausIII	0.935872
MTB;SLM056	MycobacteriummicrotiMausIV;MycobacteriummicrotiMausIV	0.937346
MTB;SLM056	Mycobacteriummicroti94-2272;Mycobacteriummicroti94-2272	0.92457
MTB;SLM056	MycobacteriummicrotiOV254;MycobacteriummicrotiOV254	0.920541
MTB;SLM060	MycobacteriumtuberculosisvariantmicrotiATCC19422;ATCC19422	0.93145
MTB;SLM060	MycobacteriummicrotiATCC35782;MycobacteriummicrotiATCC35782	0.937101
MTB;SLM060	MycobacteriummicrotiMausIII;MycobacteriummicrotiMausIII	0.937346
MTB;SLM060	MycobacteriummicrotiMausIV;MycobacteriummicrotiMausIV	0.925307
MTB;SLM060	Mycobacteriummicroti94-2272;Mycobacteriummicroti94-2272	0.937838
MTB;SLM060	MycobacteriummicrotiOV254;MycobacteriummicrotiOV254	0.921523
MTB;SLM063	MycobacteriumtuberculosisvariantmicrotiATCC19422;ATCC19422	0.923489
MTB;SLM063	MycobacteriummicrotiATCC35782;MycobacteriummicrotiATCC35782	0.922015
MTB;SLM063	MycobacteriummicrotiMausIII;MycobacteriummicrotiMausIII	0.931695
MTB;SLM063	MycobacteriummicrotiMausIV;MycobacteriummicrotiMausIV	0.923735
MTB;SLM063	Mycobacteriummicroti94-2272;Mycobacteriummicroti94-2272	0.920295
MTB;SLM063	MycobacteriummicrotiOV254;MycobacteriummicrotiOV254	0.921523
MTB;SLM088	MycobacteriumtuberculosisvariantmicrotiATCC19422;ATCC19422	0.924472
MTB;SLM088	MycobacteriummicrotiATCC35782;MycobacteriummicrotiATCC35782	0.920295
MTB;SLM088	MycobacteriummicrotiMausIII;MycobacteriummicrotiMausIII	0.921032
MTB;SLM088	MycobacteriummicrotiMausIV;MycobacteriummicrotiMausIV	0.923735
MTB;SLM088	Mycobacteriummicroti94-2272;Mycobacteriummicroti94-2272	0.921769
MTB;SLM088	MycobacteriummicrotiOV254;MycobacteriummicrotiOV254	0.930958
MTB;SLM100	MycobacteriumtuberculosisvariantmicrotiATCC19422;ATCC19422	0.928157
MTB;SLM100	MycobacteriummicrotiATCC35782;MycobacteriummicrotiATCC35782	0.921769
MTB;SLM100	MycobacteriummicrotiMausIII;MycobacteriummicrotiMausIII	0.920393
MTB;SLM100	MycobacteriummicrotiMausIV;MycobacteriummicrotiMausIV	0.908354
MTB;SLM100	Mycobacteriummicroti94-2272;Mycobacteriummicroti94-2272	0.922015
MTB;SLM100	MycobacteriummicrotiOV254;MycobacteriummicrotiOV254	0.923243
MTB;CSV383	MycobacteriumtuberculosisvariantmicrotiATCC19422;ATCC19422	0.921769
MTB;CSV383	MycobacteriummicrotiATCC35782;MycobacteriummicrotiATCC35782	0.938329
MTB;CSV383	MycobacteriummicrotiMausIII;MycobacteriummicrotiMausIII	0.920541
MTB;CSV383	MycobacteriummicrotiMausIV;MycobacteriummicrotiMausIV	0.923489
MTB;CSV383	Mycobacteriummicroti94-2272;Mycobacteriummicroti94-2272	0.920123
MTB;CSV383	MycobacteriummicrotiOV254;MycobacteriummicrotiOV254	0.921106
MTB;CSV3611	MycobacteriumtuberculosisvariantmicrotiATCC19422;ATCC19422	0.920123
MTB;CSV3611	MycobacteriummicrotiATCC35782;MycobacteriummicrotiATCC35782	0.927912
MTB;CSV3611	MycobacteriummicrotiMausIII;MycobacteriummicrotiMausIII	0.921597
MTB;CSV3611	MycobacteriummicrotiMausIV;MycobacteriummicrotiMausIV	0.929877
MTB;CSV3611	Mycobacteriummicroti94-2272;Mycobacteriummicroti94-2272	0.920614
MTB;CSV3611	MycobacteriummicrotiOV254;MycobacteriummicrotiOV254	0.921106
MTB;CSV9577	MycobacteriumtuberculosisvariantmicrotiATCC19422;ATCC19422	0.928894
MTB;CSV9577	MycobacteriummicrotiATCC35782;MycobacteriummicrotiATCC35782	0.928894
MTB;CSV9577	MycobacteriummicrotiMausIII;MycobacteriummicrotiMausIII	0.92086
MTB;CSV9577	MycobacteriummicrotiMausIV;MycobacteriummicrotiMausIV	0.92742
MTB;CSV9577	Mycobacteriummicroti94-2272;Mycobacteriummicroti94-2272	0.929631
MTB;CSV9577	MycobacteriummicrotiOV254;MycobacteriummicrotiOV254	0.928894
MTB;LE13	MycobacteriumtuberculosisvariantmicrotiATCC19422;ATCC19422	0.920123
MTB;LE13	MycobacteriummicrotiATCC35782;MycobacteriummicrotiATCC35782	0.939312
MTB;LE13	MycobacteriummicrotiMausIII;MycobacteriummicrotiMausIII	0.926929
MTB;LE13	MycobacteriummicrotiMausIV;MycobacteriummicrotiMausIV	0.936118
MTB;LE13	Mycobacteriummicroti94-2272;Mycobacteriummicroti94-2272	0.924472
MTB;LE13	MycobacteriummicrotiOV254;MycobacteriummicrotiOV254	0.928256
MTB;LE63	MycobacteriumtuberculosisvariantmicrotiATCC19422;ATCC19422	0.925455
MTB;LE63	MycobacteriummicrotiATCC35782;MycobacteriummicrotiATCC35782	0.920369
MTB;LE63	MycobacteriummicrotiMausIII;MycobacteriummicrotiMausIII	0.925209
MTB;LE63	MycobacteriummicrotiMausIV;MycobacteriummicrotiMausIV	0.929631
MTB;LE63	Mycobacteriummicroti94-2272;Mycobacteriummicroti94-2272	0.915479
MTB;LE63	MycobacteriummicrotiOV254;MycobacteriummicrotiOV254	0.925209
MTB;LE76	MycobacteriumtuberculosisvariantmicrotiATCC19422;ATCC19422	0.927912
MTB;LE76	MycobacteriummicrotiATCC35782;MycobacteriummicrotiATCC35782	0.927912
MTB;LE76	MycobacteriummicrotiMausIII;MycobacteriummicrotiMausIII	0.926536
MTB;LE76	MycobacteriummicrotiMausIV;MycobacteriummicrotiMausIV	0.926192
MTB;LE76	Mycobacteriummicroti94-2272;Mycobacteriummicroti94-2272	0.927912
MTB;LE76	MycobacteriummicrotiOV254;MycobacteriummicrotiOV254	0.935135
MTB;LE79	MycobacteriumtuberculosisvariantmicrotiATCC19422;ATCC19422	0.927666
MTB;LE79	MycobacteriummicrotiATCC35782;MycobacteriummicrotiATCC35782	0.925946
MTB;LE79	MycobacteriummicrotiMausIII;MycobacteriummicrotiMausIII	0.921769
MTB;LE79	MycobacteriummicrotiMausIV;MycobacteriummicrotiMausIV	0.935872
MTB;LE79	Mycobacteriummicroti94-2272;Mycobacteriummicroti94-2272	0.937346
MTB;LE79	MycobacteriummicrotiOV254;MycobacteriummicrotiOV254	0.92457
MTB;LE103	MycobacteriumtuberculosisvariantmicrotiATCC19422;ATCC19422	0.920541
MTB;LE103	MycobacteriummicrotiATCC35782;MycobacteriummicrotiATCC35782	0.93145
MTB;LE103	MycobacteriummicrotiMausIII;MycobacteriummicrotiMausIII	0.937101
MTB;LE103	MycobacteriummicrotiMausIV;MycobacteriummicrotiMausIV	0.937346
MTB;LE103	Mycobacteriummicroti94-2272;Mycobacteriummicroti94-2272	0.925307
MTB;LE103	MycobacteriummicrotiOV254;MycobacteriummicrotiOV254	0.937838
MTB;LE371	MycobacteriumtuberculosisvariantmicrotiATCC19422;ATCC19422	0.921523
MTB;LE371	MycobacteriummicrotiATCC35782;MycobacteriummicrotiATCC35782	0.923489
MTB;LE371	MycobacteriummicrotiMausIII;MycobacteriummicrotiMausIII	0.922015
MTB;LE371	MycobacteriummicrotiMausIV;MycobacteriummicrotiMausIV	0.931695
MTB;LE371	Mycobacteriummicroti94-2272;Mycobacteriummicroti94-2272	0.923735
MTB;LE371	MycobacteriummicrotiOV254;MycobacteriummicrotiOV254	0.920295
MTB;LE410	MycobacteriumtuberculosisvariantmicrotiATCC19422;ATCC19422	0.921523
MTB;LE410	MycobacteriummicrotiATCC35782;MycobacteriummicrotiATCC35782	0.924472
MTB;LE410	MycobacteriummicrotiMausIII;MycobacteriummicrotiMausIII	0.920295
MTB;LE410	MycobacteriummicrotiMausIV;MycobacteriummicrotiMausIV	0.921032
MTB;LE410	Mycobacteriummicroti94-2272;Mycobacteriummicroti94-2272	0.923735
MTB;LE410	MycobacteriummicrotiOV254;MycobacteriummicrotiOV254	0.921769
MTB;LN55	MycobacteriumtuberculosisvariantmicrotiATCC19422;ATCC19422	0.930958
MTB;LN55	MycobacteriummicrotiATCC35782;MycobacteriummicrotiATCC35782	0.928157
MTB;LN55	MycobacteriummicrotiMausIII;MycobacteriummicrotiMausIII	0.921769
MTB;LN55	MycobacteriummicrotiMausIV;MycobacteriummicrotiMausIV	0.920393
MTB;LN55	Mycobacteriummicroti94-2272;Mycobacteriummicroti94-2272	0.908354
MTB;LN55	MycobacteriummicrotiOV254;MycobacteriummicrotiOV254	0.922015
MTB;LN317	MycobacteriumtuberculosisvariantmicrotiATCC19422;ATCC19422	0.923243
MTB;LN317	MycobacteriummicrotiATCC35782;MycobacteriummicrotiATCC35782	0.921769
MTB;LN317	MycobacteriummicrotiMausIII;MycobacteriummicrotiMausIII	0.938329
MTB;LN317	MycobacteriummicrotiMausIV;MycobacteriummicrotiMausIV	0.920541
MTB;LN317	Mycobacteriummicroti94-2272;Mycobacteriummicroti94-2272	0.923489
MTB;LN317	MycobacteriummicrotiOV254;MycobacteriummicrotiOV254	0.926192
MTB;LN763	MycobacteriumtuberculosisvariantmicrotiATCC19422;ATCC19422	0.92086
MTB;LN763	MycobacteriummicrotiATCC35782;MycobacteriummicrotiATCC35782	0.926437
MTB;LN763	MycobacteriummicrotiMausIII;MycobacteriummicrotiMausIII	0.926683
MTB;LN763	MycobacteriummicrotiMausIV;MycobacteriummicrotiMausIV	0.9243
MTB;LN763	Mycobacteriummicroti94-2272;Mycobacteriummicroti94-2272	0.92914
MTB;LN763	MycobacteriummicrotiOV254;MycobacteriummicrotiOV254	0.920123
MTB;LN2978	MycobacteriumtuberculosisvariantmicrotiATCC19422;ATCC19422	0.920614
MTB;LN2978	MycobacteriummicrotiATCC35782;MycobacteriummicrotiATCC35782	0.92774
MTB;LN2978	MycobacteriummicrotiMausIII;MycobacteriummicrotiMausIII	0.968305
MTB;LN2978	MycobacteriummicrotiMausIV;MycobacteriummicrotiMausIV	0.923808
MTB;LN2978	Mycobacteriummicroti94-2272;Mycobacteriummicroti94-2272	0.926437
MTB;LN2978	MycobacteriummicrotiOV254;MycobacteriummicrotiOV254	0.92742
MTB;LN3584	MycobacteriumtuberculosisvariantmicrotiATCC19422;ATCC19422	0.92742
MTB;LN3584	MycobacteriummicrotiATCC35782;MycobacteriummicrotiATCC35782	0.934644
MTB;LN3584	MycobacteriummicrotiMausIII;MycobacteriummicrotiMausIII	0.911794
MTB;LN3584	MycobacteriummicrotiMausIV;MycobacteriummicrotiMausIV	0.92742
MTB;LN3584	Mycobacteriummicroti94-2272;Mycobacteriummicroti94-2272	0.923243
MTB;LN3584	MycobacteriummicrotiOV254;MycobacteriummicrotiOV254	0.926511
MTB;LN3588	MycobacteriumtuberculosisvariantmicrotiATCC19422;ATCC19422	0.939803
MTB;LN3588	MycobacteriummicrotiATCC35782;MycobacteriummicrotiATCC35782	0.92086
MTB;LN3588	MycobacteriummicrotiMausIII;MycobacteriummicrotiMausIII	0.920369
MTB;LN3588	MycobacteriummicrotiMausIV;MycobacteriummicrotiMausIV	0.928649
MTB;LN3588	Mycobacteriummicroti94-2272;Mycobacteriummicroti94-2272	0.929386
MTB;LN3588	MycobacteriummicrotiOV254;MycobacteriummicrotiOV254	0.920123
MTB;LN3589	MycobacteriumtuberculosisvariantmicrotiATCC19422;ATCC19422	0.92914
MTB;LN3589	MycobacteriummicrotiATCC35782;MycobacteriummicrotiATCC35782	0.920614
MTB;LN3589	MycobacteriummicrotiMausIII;MycobacteriummicrotiMausIII	0.921597
MTB;LN3589	MycobacteriummicrotiMausIV;MycobacteriummicrotiMausIV	0.920369
MTB;LN3589	Mycobacteriummicroti94-2272;Mycobacteriummicroti94-2272	0.920614
MTB;LN3589	MycobacteriummicrotiOV254;MycobacteriummicrotiOV254	0.929631
MTB;LN3668	MycobacteriumtuberculosisvariantmicrotiATCC19422;ATCC19422	0.921351
MTB;LN3668	MycobacteriummicrotiATCC35782;MycobacteriummicrotiATCC35782	0.928894
MTB;LN3668	MycobacteriummicrotiMausIII;MycobacteriummicrotiMausIII	0.92914
MTB;LN3668	MycobacteriummicrotiMausIV;MycobacteriummicrotiMausIV	0.92086
MTB;LN3668	Mycobacteriummicroti94-2272;Mycobacteriummicroti94-2272	0.921351
MTB;LN3668	MycobacteriummicrotiOV254;MycobacteriummicrotiOV254	0.920614
MTB;LN3672	MycobacteriumtuberculosisvariantmicrotiATCC19422;ATCC19422	0.920614
MTB;LN3672	MycobacteriummicrotiATCC35782;MycobacteriummicrotiATCC35782	0.929386
MTB;LN3672	MycobacteriummicrotiMausIII;MycobacteriummicrotiMausIII	0.920123
MTB;LN3672	MycobacteriummicrotiMausIV;MycobacteriummicrotiMausIV	0.929877
MTB;LN3672	Mycobacteriummicroti94-2272;Mycobacteriummicroti94-2272	0.920369
MTB;LN3672	MycobacteriummicrotiOV254;MycobacteriummicrotiOV254	0.92086
MTB;LN3695	MycobacteriumtuberculosisvariantmicrotiATCC19422;ATCC19422	0.928894
MTB;LN3695	MycobacteriummicrotiATCC35782;MycobacteriummicrotiATCC35782	0.928157
MTB;LN3695	MycobacteriummicrotiMausIII;MycobacteriummicrotiMausIII	0.928894
MTB;LN3695	MycobacteriummicrotiMausIV;MycobacteriummicrotiMausIV	0.920123
MTB;LN3695	Mycobacteriummicroti94-2272;Mycobacteriummicroti94-2272	0.921106
MTB;LN3695	MycobacteriummicrotiOV254;MycobacteriummicrotiOV254	0.920123
MTB;LN1100	MycobacteriumtuberculosisvariantmicrotiATCC19422;ATCC19422	0.927912
MTB;LN1100	MycobacteriummicrotiATCC35782;MycobacteriummicrotiATCC35782	0.921597
MTB;LN1100	MycobacteriummicrotiMausIII;MycobacteriummicrotiMausIII	0.929877
MTB;LN1100	MycobacteriummicrotiMausIV;MycobacteriummicrotiMausIV	0.920614
MTB;LN1100	Mycobacteriummicroti94-2272;Mycobacteriummicroti94-2272	0.921106
MTB;LN1100	MycobacteriummicrotiOV254;MycobacteriummicrotiOV254	0.928894
MTB;LN1856	MycobacteriumtuberculosisvariantmicrotiATCC19422;ATCC19422	0.928894
MTB;LN1856	MycobacteriummicrotiATCC35782;MycobacteriummicrotiATCC35782	0.92086
MTB;LN1856	MycobacteriummicrotiMausIII;MycobacteriummicrotiMausIII	0.92742
MTB;LN1856	MycobacteriummicrotiMausIV;MycobacteriummicrotiMausIV	0.929631
MTB;LN1856	Mycobacteriummicroti94-2272;Mycobacteriummicroti94-2272	0.928894
MTB;LN1856	MycobacteriummicrotiOV254;MycobacteriummicrotiOV254	0.920123
MTB;LN2900	MycobacteriumtuberculosisvariantmicrotiATCC19422;ATCC19422	0.939312
MTB;LN2900	MycobacteriummicrotiATCC35782;MycobacteriummicrotiATCC35782	0.926929
MTB;LN2900	MycobacteriummicrotiMausIII;MycobacteriummicrotiMausIII	0.936118
MTB;LN2900	MycobacteriummicrotiMausIV;MycobacteriummicrotiMausIV	0.924472
MTB;LN2900	Mycobacteriummicroti94-2272;Mycobacteriummicroti94-2272	0.928256
MTB;LN2900	MycobacteriummicrotiOV254;MycobacteriummicrotiOV254	0.925455
MTB;MDRDM827	MycobacteriumtuberculosisvariantmicrotiATCC19422;ATCC19422	0.920369
MTB;MDRDM827	MycobacteriummicrotiATCC35782;MycobacteriummicrotiATCC35782	0.925209
MTB;MDRDM827	MycobacteriummicrotiMausIII;MycobacteriummicrotiMausIII	0.929631
MTB;MDRDM827	MycobacteriummicrotiMausIV;MycobacteriummicrotiMausIV	0.915479
MTB;MDRDM827	Mycobacteriummicroti94-2272;Mycobacteriummicroti94-2272	0.925209
MTB;MDRDM827	MycobacteriummicrotiOV254;MycobacteriummicrotiOV254	0.927912
MTB;MDRMA203	MycobacteriumtuberculosisvariantmicrotiATCC19422;ATCC19422	0.915479
MTB;MDRMA203	MycobacteriummicrotiATCC35782;MycobacteriummicrotiATCC35782	0.926536
MTB;MDRMA203	MycobacteriummicrotiMausIII;MycobacteriummicrotiMausIII	0.926192
MTB;MDRMA203	MycobacteriummicrotiMausIV;MycobacteriummicrotiMausIV	0.927912
MTB;MDRMA203	Mycobacteriummicroti94-2272;Mycobacteriummicroti94-2272	0.935135
MTB;MDRMA203	MycobacteriummicrotiOV254;MycobacteriummicrotiOV254	0.927666
MTB;MDRMA701	MycobacteriumtuberculosisvariantmicrotiATCC19422;ATCC19422	0.925946
MTB;MDRMA701	MycobacteriummicrotiATCC35782;MycobacteriummicrotiATCC35782	0.921769
MTB;MDRMA701	MycobacteriummicrotiMausIII;MycobacteriummicrotiMausIII	0.935872
MTB;MDRMA701	MycobacteriummicrotiMausIV;MycobacteriummicrotiMausIV	0.937346
MTB;MDRMA701	Mycobacteriummicroti94-2272;Mycobacteriummicroti94-2272	0.92457
MTB;MDRMA701	MycobacteriummicrotiOV254;MycobacteriummicrotiOV254	0.920541
MTB;MDRMA863	MycobacteriumtuberculosisvariantmicrotiATCC19422;ATCC19422	0.93145
MTB;MDRMA863	MycobacteriummicrotiATCC35782;MycobacteriummicrotiATCC35782	0.937101
MTB;MDRMA863	MycobacteriummicrotiMausIII;MycobacteriummicrotiMausIII	0.937346
MTB;MDRMA863	MycobacteriummicrotiMausIV;MycobacteriummicrotiMausIV	0.925307
MTB;MDRMA863	Mycobacteriummicroti94-2272;Mycobacteriummicroti94-2272	0.937838
MTB;MDRMA863	MycobacteriummicrotiOV254;MycobacteriummicrotiOV254	0.921523
MTB;MDRMA1565	MycobacteriumtuberculosisvariantmicrotiATCC19422;ATCC19422	0.923489
MTB;MDRMA1565	MycobacteriummicrotiATCC35782;MycobacteriummicrotiATCC35782	0.922015
MTB;MDRMA1565	MycobacteriummicrotiMausIII;MycobacteriummicrotiMausIII	0.931695
MTB;MDRMA1565	MycobacteriummicrotiMausIV;MycobacteriummicrotiMausIV	0.923735
MTB;MDRMA1565	Mycobacteriummicroti94-2272;Mycobacteriummicroti94-2272	0.920295
MTB;MDRMA1565	MycobacteriummicrotiOV254;MycobacteriummicrotiOV254	0.921523
MTB;MDRMA2019	MycobacteriumtuberculosisvariantmicrotiATCC19422;ATCC19422	0.924472
MTB;MDRMA2019	MycobacteriummicrotiATCC35782;MycobacteriummicrotiATCC35782	0.920295
MTB;MDRMA2019	MycobacteriummicrotiMausIII;MycobacteriummicrotiMausIII	0.921032
MTB;MDRMA2019	MycobacteriummicrotiMausIV;MycobacteriummicrotiMausIV	0.923735
MTB;MDRMA2019	Mycobacteriummicroti94-2272;Mycobacteriummicroti94-2272	0.921769
MTB;MDRMA2019	MycobacteriummicrotiOV254;MycobacteriummicrotiOV254	0.930958
MTB;MDRMA2082	MycobacteriumtuberculosisvariantmicrotiATCC19422;ATCC19422	0.928157
MTB;MDRMA2082	MycobacteriummicrotiATCC35782;MycobacteriummicrotiATCC35782	0.921769
MTB;MDRMA2082	MycobacteriummicrotiMausIII;MycobacteriummicrotiMausIII	0.920393
MTB;MDRMA2082	MycobacteriummicrotiMausIV;MycobacteriummicrotiMausIV	0.908354
MTB;MDRMA2082	Mycobacteriummicroti94-2272;Mycobacteriummicroti94-2272	0.922015
MTB;MDRMA2082	MycobacteriummicrotiOV254;MycobacteriummicrotiOV254	0.923243
MTB;MDRMA2260	MycobacteriumtuberculosisvariantmicrotiATCC19422;ATCC19422	0.921769
MTB;MDRMA2260	MycobacteriummicrotiATCC35782;MycobacteriummicrotiATCC35782	0.938329
MTB;MDRMA2260	MycobacteriummicrotiMausIII;MycobacteriummicrotiMausIII	0.920541
MTB;MDRMA2260	MycobacteriummicrotiMausIV;MycobacteriummicrotiMausIV	0.923489
MTB;MDRMA2260	Mycobacteriummicroti94-2272;Mycobacteriummicroti94-2272	0.926437
MTB;MDRMA2260	MycobacteriummicrotiOV254;MycobacteriummicrotiOV254	0.926683
MTB;MDRMA2441	MycobacteriumtuberculosisvariantmicrotiATCC19422;ATCC19422	0.9243
MTB;MDRMA2441	MycobacteriummicrotiATCC35782;MycobacteriummicrotiATCC35782	0.92914
MTB;MDRMA2441	MycobacteriummicrotiMausIII;MycobacteriummicrotiMausIII	0.920123
MTB;MDRMA2441	MycobacteriummicrotiMausIV;MycobacteriummicrotiMausIV	0.920614
MTB;MDRMA2441	Mycobacteriummicroti94-2272;Mycobacteriummicroti94-2272	0.92774
MTB;MDRMA2441	MycobacteriummicrotiOV254;MycobacteriummicrotiOV254	0.968305
MTB;TBDM1506	MycobacteriumtuberculosisvariantmicrotiATCC19422;ATCC19422	0.923808
MTB;TBDM1506	MycobacteriummicrotiATCC35782;MycobacteriummicrotiATCC35782	0.926437
MTB;TBDM1506	MycobacteriummicrotiMausIII;MycobacteriummicrotiMausIII	0.92742
MTB;TBDM1506	MycobacteriummicrotiMausIV;MycobacteriummicrotiMausIV	0.92742
MTB;TBDM1506	Mycobacteriummicroti94-2272;Mycobacteriummicroti94-2272	0.934644
MTB;TBDM1506	MycobacteriummicrotiOV254;MycobacteriummicrotiOV254	0.911794
MTB;TBDM2189	MycobacteriumtuberculosisvariantmicrotiATCC19422;ATCC19422	0.92742
MTB;TBDM2189	MycobacteriummicrotiATCC35782;MycobacteriummicrotiATCC35782	0.923243
MTB;TBDM2189	MycobacteriummicrotiMausIII;MycobacteriummicrotiMausIII	0.926511
MTB;TBDM2189	MycobacteriummicrotiMausIV;MycobacteriummicrotiMausIV	0.939803
MTB;TBDM2189	Mycobacteriummicroti94-2272;Mycobacteriummicroti94-2272	0.92086
MTB;TBDM2189	MycobacteriummicrotiOV254;MycobacteriummicrotiOV254	0.920369
MTB;TBDM2444	MycobacteriumtuberculosisvariantmicrotiATCC19422;ATCC19422	0.928649
MTB;TBDM2444	MycobacteriummicrotiATCC35782;MycobacteriummicrotiATCC35782	0.929386
MTB;TBDM2444	MycobacteriummicrotiMausIII;MycobacteriummicrotiMausIII	0.920123
MTB;TBDM2444	MycobacteriummicrotiMausIV;MycobacteriummicrotiMausIV	0.92914
MTB;TBDM2444	Mycobacteriummicroti94-2272;Mycobacteriummicroti94-2272	0.920614
MTB;TBDM2444	MycobacteriummicrotiOV254;MycobacteriummicrotiOV254	0.921597
MTB;TBDM2487	MycobacteriumtuberculosisvariantmicrotiATCC19422;ATCC19422	0.920369
MTB;TBDM2487	MycobacteriummicrotiATCC35782;MycobacteriummicrotiATCC35782	0.920614
MTB;TBDM2487	MycobacteriummicrotiMausIII;MycobacteriummicrotiMausIII	0.929631
MTB;TBDM2487	MycobacteriummicrotiMausIV;MycobacteriummicrotiMausIV	0.921351
MTB;TBDM2487	Mycobacteriummicroti94-2272;Mycobacteriummicroti94-2272	0.928894
MTB;TBDM2487	MycobacteriummicrotiOV254;MycobacteriummicrotiOV254	0.92914
MTB;TBDM2489	MycobacteriumtuberculosisvariantmicrotiATCC19422;ATCC19422	0.92086
MTB;TBDM2489	MycobacteriummicrotiATCC35782;MycobacteriummicrotiATCC35782	0.921351
MTB;TBDM2489	MycobacteriummicrotiMausIII;MycobacteriummicrotiMausIII	0.920614
MTB;TBDM2489	MycobacteriummicrotiMausIV;MycobacteriummicrotiMausIV	0.920614
MTB;TBDM2489	Mycobacteriummicroti94-2272;Mycobacteriummicroti94-2272	0.929386
MTB;TBDM2489	MycobacteriummicrotiOV254;MycobacteriummicrotiOV254	0.920123
MTB;TBDM2699	MycobacteriumtuberculosisvariantmicrotiATCC19422;ATCC19422	0.929877
MTB;TBDM2699	MycobacteriummicrotiATCC35782;MycobacteriummicrotiATCC35782	0.920369
MTB;TBDM2699	MycobacteriummicrotiMausIII;MycobacteriummicrotiMausIII	0.92086
MTB;TBDM2699	MycobacteriummicrotiMausIV;MycobacteriummicrotiMausIV	0.928894
MTB;TBDM2699	Mycobacteriummicroti94-2272;Mycobacteriummicroti94-2272	0.928157
MTB;TBDM2699	MycobacteriummicrotiOV254;MycobacteriummicrotiOV254	0.928894
MTB;TBDM2717	MycobacteriumtuberculosisvariantmicrotiATCC19422;ATCC19422	0.920123
MTB;TBDM2717	MycobacteriummicrotiATCC35782;MycobacteriummicrotiATCC35782	0.921106
MTB;TBDM2717	MycobacteriummicrotiMausIII;MycobacteriummicrotiMausIII	0.920123
MTB;TBDM2717	MycobacteriummicrotiMausIV;MycobacteriummicrotiMausIV	0.927912
MTB;TBDM2717	Mycobacteriummicroti94-2272;Mycobacteriummicroti94-2272	0.921597
MTB;TBDM2717	MycobacteriummicrotiOV254;MycobacteriummicrotiOV254	0.929877
MTB;TBV4766	MycobacteriumtuberculosisvariantmicrotiATCC19422;ATCC19422	0.920614
MTB;TBV4766	MycobacteriummicrotiATCC35782;MycobacteriummicrotiATCC35782	0.921106
MTB;TBV4766	MycobacteriummicrotiMausIII;MycobacteriummicrotiMausIII	0.928894
MTB;TBV4766	MycobacteriummicrotiMausIV;MycobacteriummicrotiMausIV	0.928894
MTB;TBV4766	Mycobacteriummicroti94-2272;Mycobacteriummicroti94-2272	0.92086
MTB;TBV4766	MycobacteriummicrotiOV254;MycobacteriummicrotiOV254	0.92742
MTB;TBV4768	MycobacteriumtuberculosisvariantmicrotiATCC19422;ATCC19422	0.929631
MTB;TBV4768	MycobacteriummicrotiATCC35782;MycobacteriummicrotiATCC35782	0.928894
MTB;TBV4768	MycobacteriummicrotiMausIII;MycobacteriummicrotiMausIII	0.920123
MTB;TBV4768	MycobacteriummicrotiMausIV;MycobacteriummicrotiMausIV	0.939312
MTB;TBV4768	Mycobacteriummicroti94-2272;Mycobacteriummicroti94-2272	0.926929
MTB;TBV4768	MycobacteriummicrotiOV254;MycobacteriummicrotiOV254	0.936118
MTB;TBV4952	MycobacteriumtuberculosisvariantmicrotiATCC19422;ATCC19422	0.924472
MTB;TBV4952	MycobacteriummicrotiATCC35782;MycobacteriummicrotiATCC35782	0.928256
MTB;TBV4952	MycobacteriummicrotiMausIII;MycobacteriummicrotiMausIII	0.925455
MTB;TBV4952	MycobacteriummicrotiMausIV;MycobacteriummicrotiMausIV	0.920369
MTB;TBV4952	Mycobacteriummicroti94-2272;Mycobacteriummicroti94-2272	0.925209
MTB;TBV4952	MycobacteriummicrotiOV254;MycobacteriummicrotiOV254	0.929631
MTB;GG-111-10	MycobacteriumtuberculosisvariantmicrotiATCC19422;ATCC19422	0.915479
MTB;GG-111-10	MycobacteriummicrotiATCC35782;MycobacteriummicrotiATCC35782	0.925209
MTB;GG-111-10	MycobacteriummicrotiMausIII;MycobacteriummicrotiMausIII	0.927912
MTB;GG-111-10	MycobacteriummicrotiMausIV;MycobacteriummicrotiMausIV	0.927912
MTB;GG-111-10	Mycobacteriummicroti94-2272;Mycobacteriummicroti94-2272	0.926536
MTB;GG-111-10	MycobacteriummicrotiOV254;MycobacteriummicrotiOV254	0.926192
MTB;GG-5-10	MycobacteriumtuberculosisvariantmicrotiATCC19422;ATCC19422	0.927912
MTB;GG-5-10	MycobacteriummicrotiATCC35782;MycobacteriummicrotiATCC35782	0.935135
MTB;GG-5-10	MycobacteriummicrotiMausIII;MycobacteriummicrotiMausIII	0.927666
MTB;GG-5-10	MycobacteriummicrotiMausIV;MycobacteriummicrotiMausIV	0.925946
MTB;GG-5-10	Mycobacteriummicroti94-2272;Mycobacteriummicroti94-2272	0.92086
MTB;GG-5-10	MycobacteriummicrotiOV254;MycobacteriummicrotiOV254	0.926437
MTB;GG-20-11	MycobacteriumtuberculosisvariantmicrotiATCC19422;ATCC19422	0.926683
MTB;GG-20-11	MycobacteriummicrotiATCC35782;MycobacteriummicrotiATCC35782	0.9243
MTB;GG-20-11	MycobacteriummicrotiMausIII;MycobacteriummicrotiMausIII	0.92914
MTB;GG-20-11	MycobacteriummicrotiMausIV;MycobacteriummicrotiMausIV	0.920123
MTB;GG-20-11	Mycobacteriummicroti94-2272;Mycobacteriummicroti94-2272	0.920614
MTB;GG-20-11	MycobacteriummicrotiOV254;MycobacteriummicrotiOV254	0.92774
MTB;GG-77-11	MycobacteriumtuberculosisvariantmicrotiATCC19422;ATCC19422	0.968305
MTB;GG-77-11	MycobacteriummicrotiATCC35782;MycobacteriummicrotiATCC35782	0.923808
MTB;GG-77-11	MycobacteriummicrotiMausIII;MycobacteriummicrotiMausIII	0.926437
MTB;GG-77-11	MycobacteriummicrotiMausIV;MycobacteriummicrotiMausIV	0.92742
MTB;GG-77-11	Mycobacteriummicroti94-2272;Mycobacteriummicroti94-2272	0.92742
MTB;GG-77-11	MycobacteriummicrotiOV254;MycobacteriummicrotiOV254	0.934644
MTB;GG-90-10	MycobacteriumtuberculosisvariantmicrotiATCC19422;ATCC19422	0.911794
MTB;GG-90-10	MycobacteriummicrotiATCC35782;MycobacteriummicrotiATCC35782	0.92742
MTB;GG-90-10	MycobacteriummicrotiMausIII;MycobacteriummicrotiMausIII	0.923243
MTB;GG-90-10	MycobacteriummicrotiMausIV;MycobacteriummicrotiMausIV	0.926511
MTB;GG-90-10	Mycobacteriummicroti94-2272;Mycobacteriummicroti94-2272	0.939803
MTB;GG-90-10	MycobacteriummicrotiOV254;MycobacteriummicrotiOV254	0.92086
MTB;GG-129-11	MycobacteriumtuberculosisvariantmicrotiATCC19422;ATCC19422	0.920369
MTB;GG-129-11	MycobacteriummicrotiATCC35782;MycobacteriummicrotiATCC35782	0.928649
MTB;GG-129-11	MycobacteriummicrotiMausIII;MycobacteriummicrotiMausIII	0.929386
MTB;GG-129-11	MycobacteriummicrotiMausIV;MycobacteriummicrotiMausIV	0.920123
MTB;GG-129-11	Mycobacteriummicroti94-2272;Mycobacteriummicroti94-2272	0.92914
MTB;GG-129-11	MycobacteriummicrotiOV254;MycobacteriummicrotiOV254	0.920614
MTB;GG-134-11	MycobacteriumtuberculosisvariantmicrotiATCC19422;ATCC19422	0.921597
MTB;GG-134-11	MycobacteriummicrotiATCC35782;MycobacteriummicrotiATCC35782	0.920369
MTB;GG-134-11	MycobacteriummicrotiMausIII;MycobacteriummicrotiMausIII	0.920614
MTB;GG-134-11	MycobacteriummicrotiMausIV;MycobacteriummicrotiMausIV	0.929631
MTB;GG-134-11	Mycobacteriummicroti94-2272;Mycobacteriummicroti94-2272	0.921351
MTB;GG-134-11	MycobacteriummicrotiOV254;MycobacteriummicrotiOV254	0.928894
MTB;GG-229-10	MycobacteriumtuberculosisvariantmicrotiATCC19422;ATCC19422	0.92914
MTB;GG-229-10	MycobacteriummicrotiATCC35782;MycobacteriummicrotiATCC35782	0.92086
MTB;GG-229-10	MycobacteriummicrotiMausIII;MycobacteriummicrotiMausIII	0.921351
MTB;GG-229-10	MycobacteriummicrotiMausIV;MycobacteriummicrotiMausIV	0.920614
MTB;GG-229-10	Mycobacteriummicroti94-2272;Mycobacteriummicroti94-2272	0.920614
MTB;GG-229-10	MycobacteriummicrotiOV254;MycobacteriummicrotiOV254	0.929386
MTB;GG-37-11	MycobacteriumtuberculosisvariantmicrotiATCC19422;ATCC19422	0.920123
MTB;GG-37-11	MycobacteriummicrotiATCC35782;MycobacteriummicrotiATCC35782	0.929877
MTB;GG-37-11	MycobacteriummicrotiMausIII;MycobacteriummicrotiMausIII	0.920369
MTB;GG-37-11	MycobacteriummicrotiMausIV;MycobacteriummicrotiMausIV	0.92086
MTB;GG-37-11	Mycobacteriummicroti94-2272;Mycobacteriummicroti94-2272	0.928894
MTB;GG-37-11	MycobacteriummicrotiOV254;MycobacteriummicrotiOV254	0.928157
MTB;GG-121-10	MycobacteriumtuberculosisvariantmicrotiATCC19422;ATCC19422	0.928894
MTB;GG-121-10	MycobacteriummicrotiATCC35782;MycobacteriummicrotiATCC35782	0.920123
MTB;GG-121-10	MycobacteriummicrotiMausIII;MycobacteriummicrotiMausIII	0.921106
MTB;GG-121-10	MycobacteriummicrotiMausIV;MycobacteriummicrotiMausIV	0.920123
MTB;GG-121-10	Mycobacteriummicroti94-2272;Mycobacteriummicroti94-2272	0.927912
MTB;GG-121-10	MycobacteriummicrotiOV254;MycobacteriummicrotiOV254	0.921597
MTB;GG-186-10	MycobacteriumtuberculosisvariantmicrotiATCC19422;ATCC19422	0.929877
MTB;GG-186-10	MycobacteriummicrotiATCC35782;MycobacteriummicrotiATCC35782	0.920614
MTB;GG-186-10	MycobacteriummicrotiMausIII;MycobacteriummicrotiMausIII	0.921106
MTB;GG-186-10	MycobacteriummicrotiMausIV;MycobacteriummicrotiMausIV	0.928894
MTB;GG-186-10	Mycobacteriummicroti94-2272;Mycobacteriummicroti94-2272	0.928894
MTB;GG-186-10	MycobacteriummicrotiOV254;MycobacteriummicrotiOV254	0.92086
MTB;GG-27-11	MycobacteriumtuberculosisvariantmicrotiATCC19422;ATCC19422	0.92742
MTB;GG-27-11	MycobacteriummicrotiATCC35782;MycobacteriummicrotiATCC35782	0.929631
MTB;GG-27-11	MycobacteriummicrotiMausIII;MycobacteriummicrotiMausIII	0.928894
MTB;GG-27-11	MycobacteriummicrotiMausIV;MycobacteriummicrotiMausIV	0.920123
MTB;GG-27-11	Mycobacteriummicroti94-2272;Mycobacteriummicroti94-2272	0.939312
MTB;GG-27-11	MycobacteriummicrotiOV254;MycobacteriummicrotiOV254	0.926929
MTB;GG-36-11	MycobacteriumtuberculosisvariantmicrotiATCC19422;ATCC19422	0.936118
MTB;GG-36-11	MycobacteriummicrotiATCC35782;MycobacteriummicrotiATCC35782	0.924472
MTB;GG-36-11	MycobacteriummicrotiMausIII;MycobacteriummicrotiMausIII	0.928256
MTB;GG-36-11	MycobacteriummicrotiMausIV;MycobacteriummicrotiMausIV	0.925455
MTB;GG-36-11	Mycobacteriummicroti94-2272;Mycobacteriummicroti94-2272	0.920369
MTB;GG-36-11	MycobacteriummicrotiOV254;MycobacteriummicrotiOV254	0.925209
MTB;GG-45-11	MycobacteriumtuberculosisvariantmicrotiATCC19422;ATCC19422	0.929631
MTB;GG-45-11	MycobacteriummicrotiATCC35782;MycobacteriummicrotiATCC35782	0.915479
MTB;GG-45-11	MycobacteriummicrotiMausIII;MycobacteriummicrotiMausIII	0.925209
MTB;GG-45-11	MycobacteriummicrotiMausIV;MycobacteriummicrotiMausIV	0.927912
MTB;GG-45-11	Mycobacteriummicroti94-2272;Mycobacteriummicroti94-2272	0.927912
MTB;GG-45-11	MycobacteriummicrotiOV254;MycobacteriummicrotiOV254	0.926536
MTB;GG-109-10	MycobacteriumtuberculosisvariantmicrotiATCC19422;ATCC19422	0.926192
MTB;GG-109-10	MycobacteriummicrotiATCC35782;MycobacteriummicrotiATCC35782	0.927912
MTB;GG-109-10	MycobacteriummicrotiMausIII;MycobacteriummicrotiMausIII	0.935135
MTB;GG-109-10	MycobacteriummicrotiMausIV;MycobacteriummicrotiMausIV	0.927666
MTB;GG-109-10	Mycobacteriummicroti94-2272;Mycobacteriummicroti94-2272	0.925946
MTB;GG-109-10	MycobacteriummicrotiOV254;MycobacteriummicrotiOV254	0.921769
MTB;GG-137-10	MycobacteriumtuberculosisvariantmicrotiATCC19422;ATCC19422	0.935872
MTB;GG-137-10	MycobacteriummicrotiATCC35782;MycobacteriummicrotiATCC35782	0.937346
MTB;GG-137-10	MycobacteriummicrotiMausIII;MycobacteriummicrotiMausIII	0.92457
MTB;GG-137-10	MycobacteriummicrotiMausIV;MycobacteriummicrotiMausIV	0.920541
MTB;GG-137-10	Mycobacteriummicroti94-2272;Mycobacteriummicroti94-2272	0.93145
MTB;GG-137-10	MycobacteriummicrotiOV254;MycobacteriummicrotiOV254	0.937101
MTB;RUS_B0	MycobacteriumtuberculosisvariantmicrotiATCC19422;ATCC19422	0.937346
MTB;RUS_B0	MycobacteriummicrotiATCC35782;MycobacteriummicrotiATCC35782	0.925307
MTB;RUS_B0	MycobacteriummicrotiMausIII;MycobacteriummicrotiMausIII	0.937838
MTB;RUS_B0	MycobacteriummicrotiMausIV;MycobacteriummicrotiMausIV	0.921523
MTB;RUS_B0	Mycobacteriummicroti94-2272;Mycobacteriummicroti94-2272	0.923489
MTB;RUS_B0	MycobacteriummicrotiOV254;MycobacteriummicrotiOV254	0.922015
MTB;TBMENG-03	MycobacteriumtuberculosisvariantmicrotiATCC19422;ATCC19422	0.931695
MTB;TBMENG-03	MycobacteriummicrotiATCC35782;MycobacteriummicrotiATCC35782	0.923735
MTB;TBMENG-03	MycobacteriummicrotiMausIII;MycobacteriummicrotiMausIII	0.920295
MTB;TBMENG-03	MycobacteriummicrotiMausIV;MycobacteriummicrotiMausIV	0.921523
MTB;TBMENG-03	Mycobacteriummicroti94-2272;Mycobacteriummicroti94-2272	0.924472
MTB;TBMENG-03	MycobacteriummicrotiOV254;MycobacteriummicrotiOV254	0.920295
MTB;AUSMDU00018547	MycobacteriumtuberculosisvariantmicrotiATCC19422;ATCC19422	0.921032
MTB;AUSMDU00018547	MycobacteriummicrotiATCC35782;MycobacteriummicrotiATCC35782	0.923735
MTB;AUSMDU00018547	MycobacteriummicrotiMausIII;MycobacteriummicrotiMausIII	0.921769
MTB;AUSMDU00018547	MycobacteriummicrotiMausIV;MycobacteriummicrotiMausIV	0.930958
MTB;AUSMDU00018547	Mycobacteriummicroti94-2272;Mycobacteriummicroti94-2272	0.928157
MTB;AUSMDU00018547	MycobacteriummicrotiOV254;MycobacteriummicrotiOV254	0.921769
MTB;CG23	MycobacteriumtuberculosisvariantmicrotiATCC19422;ATCC19422	0.920393
MTB;CG23	MycobacteriummicrotiATCC35782;MycobacteriummicrotiATCC35782	0.908354
MTB;CG23	MycobacteriummicrotiMausIII;MycobacteriummicrotiMausIII	0.922015
MTB;CG23	MycobacteriummicrotiMausIV;MycobacteriummicrotiMausIV	0.923243
MTB;CG23	Mycobacteriummicroti94-2272;Mycobacteriummicroti94-2272	0.921769
MTB;CG23	MycobacteriummicrotiOV254;MycobacteriummicrotiOV254	0.938329
MTB;CG20	MycobacteriumtuberculosisvariantmicrotiATCC19422;ATCC19422	0.920541
MTB;CG20	MycobacteriummicrotiATCC35782;MycobacteriummicrotiATCC35782	0.923489
MTB;CG20	MycobacteriummicrotiMausIII;MycobacteriummicrotiMausIII	0.926192
MTB;CG20	MycobacteriummicrotiMausIV;MycobacteriummicrotiMausIV	0.92086
MTB;CG20	Mycobacteriummicroti94-2272;Mycobacteriummicroti94-2272	0.926437
MTB;CG20	MycobacteriummicrotiOV254;MycobacteriummicrotiOV254	0.926683
MTB;CG21	MycobacteriumtuberculosisvariantmicrotiATCC19422;ATCC19422	0.9243
MTB;CG21	MycobacteriummicrotiATCC35782;MycobacteriummicrotiATCC35782	0.92914
MTB;CG21	MycobacteriummicrotiMausIII;MycobacteriummicrotiMausIII	0.920123
MTB;CG21	MycobacteriummicrotiMausIV;MycobacteriummicrotiMausIV	0.920614
MTB;CG21	Mycobacteriummicroti94-2272;Mycobacteriummicroti94-2272	0.92774
MTB;CG21	MycobacteriummicrotiOV254;MycobacteriummicrotiOV254	0.968305
MTB;CG24	MycobacteriumtuberculosisvariantmicrotiATCC19422;ATCC19422	0.923808
MTB;CG24	MycobacteriummicrotiATCC35782;MycobacteriummicrotiATCC35782	0.926437
MTB;CG24	MycobacteriummicrotiMausIII;MycobacteriummicrotiMausIII	0.92742
MTB;CG24	MycobacteriummicrotiMausIV;MycobacteriummicrotiMausIV	0.92742
MTB;CG24	Mycobacteriummicroti94-2272;Mycobacteriummicroti94-2272	0.934644
MTB;CG24	MycobacteriummicrotiOV254;MycobacteriummicrotiOV254	0.911794
MTB;H37Rv_CG	MycobacteriumtuberculosisvariantmicrotiATCC19422;ATCC19422	0.92742
MTB;H37Rv_CG	MycobacteriummicrotiATCC35782;MycobacteriummicrotiATCC35782	0.923243
MTB;H37Rv_CG	MycobacteriummicrotiMausIII;MycobacteriummicrotiMausIII	0.926511
MTB;H37Rv_CG	MycobacteriummicrotiMausIV;MycobacteriummicrotiMausIV	0.939803
MTB;H37Rv_CG	Mycobacteriummicroti94-2272;Mycobacteriummicroti94-2272	0.92086
MTB;H37Rv_CG	MycobacteriummicrotiOV254;MycobacteriummicrotiOV254	0.920369
MTB;I0003447-5	MycobacteriumtuberculosisvariantmicrotiATCC19422;ATCC19422	0.928649
MTB;I0003447-5	MycobacteriummicrotiATCC35782;MycobacteriummicrotiATCC35782	0.929386
MTB;I0003447-5	MycobacteriummicrotiMausIII;MycobacteriummicrotiMausIII	0.920123
MTB;I0003447-5	MycobacteriummicrotiMausIV;MycobacteriummicrotiMausIV	0.92914
MTB;I0003447-5	Mycobacteriummicroti94-2272;Mycobacteriummicroti94-2272	0.920614
MTB;I0003447-5	MycobacteriummicrotiOV254;MycobacteriummicrotiOV254	0.921597
MTB;mada_1-44	MycobacteriumtuberculosisvariantmicrotiATCC19422;ATCC19422	0.920369
MTB;mada_1-44	MycobacteriummicrotiATCC35782;MycobacteriummicrotiATCC35782	0.920614
MTB;mada_1-44	MycobacteriummicrotiMausIII;MycobacteriummicrotiMausIII	0.929631
MTB;mada_1-44	MycobacteriummicrotiMausIV;MycobacteriummicrotiMausIV	0.921351
MTB;mada_1-44	Mycobacteriummicroti94-2272;Mycobacteriummicroti94-2272	0.928894
MTB;mada_1-44	MycobacteriummicrotiOV254;MycobacteriummicrotiOV254	0.92914
MTB;mada_125	MycobacteriumtuberculosisvariantmicrotiATCC19422;ATCC19422	0.92086
MTB;mada_125	MycobacteriummicrotiATCC35782;MycobacteriummicrotiATCC35782	0.921351
MTB;mada_125	MycobacteriummicrotiMausIII;MycobacteriummicrotiMausIII	0.920614
MTB;mada_125	MycobacteriummicrotiMausIV;MycobacteriummicrotiMausIV	0.920614
MTB;mada_125	Mycobacteriummicroti94-2272;Mycobacteriummicroti94-2272	0.929386
MTB;mada_125	MycobacteriummicrotiOV254;MycobacteriummicrotiOV254	0.920123
MTB;mada_132	MycobacteriumtuberculosisvariantmicrotiATCC19422;ATCC19422	0.929877
MTB;mada_132	MycobacteriummicrotiATCC35782;MycobacteriummicrotiATCC35782	0.920369
MTB;mada_132	MycobacteriummicrotiMausIII;MycobacteriummicrotiMausIII	0.92086
MTB;mada_132	MycobacteriummicrotiMausIV;MycobacteriummicrotiMausIV	0.928894
MTB;mada_132	Mycobacteriummicroti94-2272;Mycobacteriummicroti94-2272	0.928157
MTB;mada_132	MycobacteriummicrotiOV254;MycobacteriummicrotiOV254	0.928894
MTB;EAI5	MycobacteriumtuberculosisvariantmicrotiATCC19422;ATCC19422	0.920123
MTB;EAI5	MycobacteriummicrotiATCC35782;MycobacteriummicrotiATCC35782	0.921106
MTB;EAI5	MycobacteriummicrotiMausIII;MycobacteriummicrotiMausIII	0.920123
MTB;EAI5	MycobacteriummicrotiMausIV;MycobacteriummicrotiMausIV	0.927912
MTB;EAI5	Mycobacteriummicroti94-2272;Mycobacteriummicroti94-2272	0.921597
MTB;EAI5	MycobacteriummicrotiOV254;MycobacteriummicrotiOV254	0.929877
MTB;EAI5-NITR206	MycobacteriumtuberculosisvariantmicrotiATCC19422;ATCC19422	0.920614
MTB;EAI5-NITR206	MycobacteriummicrotiATCC35782;MycobacteriummicrotiATCC35782	0.921106
MTB;EAI5-NITR206	MycobacteriummicrotiMausIII;MycobacteriummicrotiMausIII	0.928894
MTB;EAI5-NITR206	MycobacteriummicrotiMausIV;MycobacteriummicrotiMausIV	0.928894
MTB;EAI5-NITR206	Mycobacteriummicroti94-2272;Mycobacteriummicroti94-2272	0.92086
MTB;EAI5-NITR206	MycobacteriummicrotiOV254;MycobacteriummicrotiOV254	0.92742
MTB;KZN1435	MycobacteriumtuberculosisvariantmicrotiATCC19422;ATCC19422	0.929631
MTB;KZN1435	MycobacteriummicrotiATCC35782;MycobacteriummicrotiATCC35782	0.928894
MTB;KZN1435	MycobacteriummicrotiMausIII;MycobacteriummicrotiMausIII	0.920123
MTB;KZN1435	MycobacteriummicrotiMausIV;MycobacteriummicrotiMausIV	0.939312
MTB;KZN1435	Mycobacteriummicroti94-2272;Mycobacteriummicroti94-2272	0.926929
MTB;KZN1435	MycobacteriummicrotiOV254;MycobacteriummicrotiOV254	0.936118
MTB;KZN4207	MycobacteriumtuberculosisvariantmicrotiATCC19422;ATCC19422	0.924472
MTB;KZN4207	MycobacteriummicrotiATCC35782;MycobacteriummicrotiATCC35782	0.928256
MTB;KZN4207	MycobacteriummicrotiMausIII;MycobacteriummicrotiMausIII	0.925455
MTB;KZN4207	MycobacteriummicrotiMausIV;MycobacteriummicrotiMausIV	0.920369
MTB;KZN4207	Mycobacteriummicroti94-2272;Mycobacteriummicroti94-2272	0.925209
MTB;KZN4207	MycobacteriummicrotiOV254;MycobacteriummicrotiOV254	0.929631
MTB;KZN605	MycobacteriumtuberculosisvariantmicrotiATCC19422;ATCC19422	0.915479
MTB;KZN605	MycobacteriummicrotiATCC35782;MycobacteriummicrotiATCC35782	0.925209
MTB;KZN605	MycobacteriummicrotiMausIII;MycobacteriummicrotiMausIII	0.927912
MTB;KZN605	MycobacteriummicrotiMausIV;MycobacteriummicrotiMausIV	0.915479
MTB;KZN605	Mycobacteriummicroti94-2272;Mycobacteriummicroti94-2272	0.926536
MTB;KZN605	MycobacteriummicrotiOV254;MycobacteriummicrotiOV254	0.926192
MTB;W-148	MycobacteriumtuberculosisvariantmicrotiATCC19422;ATCC19422	0.927912
MTB;W-148	MycobacteriummicrotiATCC35782;MycobacteriummicrotiATCC35782	0.935135
MTB;W-148	MycobacteriummicrotiMausIII;MycobacteriummicrotiMausIII	0.927666
MTB;W-148	MycobacteriummicrotiMausIV;MycobacteriummicrotiMausIV	0.925946
MTB;W-148	Mycobacteriummicroti94-2272;Mycobacteriummicroti94-2272	0.921769
MTB;W-148	MycobacteriummicrotiOV254;MycobacteriummicrotiOV254	0.935872
MTB;Haarlem	MycobacteriumtuberculosisvariantmicrotiATCC19422;ATCC19422	0.937346
MTB;Haarlem	MycobacteriummicrotiATCC35782;MycobacteriummicrotiATCC35782	0.92457
MTB;Haarlem	MycobacteriummicrotiMausIII;MycobacteriummicrotiMausIII	0.920541
MTB;Haarlem	MycobacteriummicrotiMausIV;MycobacteriummicrotiMausIV	0.93145
MTB;Haarlem	Mycobacteriummicroti94-2272;Mycobacteriummicroti94-2272	0.937101
MTB;Haarlem	MycobacteriummicrotiOV254;MycobacteriummicrotiOV254	0.937346
MTB;SCAID187.0	Mycobacteriummungi;BM22813	0.927592
MTB;SIT745-EAI1-MYS	Mycobacteriummungi;BM22813	0.929066
MTB;SCAID320.0	Mycobacteriummungi;BM22813	0.921597
MTB;SCAID252.0	Mycobacteriummungi;BM22813	0.922826
MTB;I0004241-1	Mycobacteriummungi;BM22813	0.923071
MTB;M0018684-2	Mycobacteriummungi;BM22813	0.9257
MTB;I0004000-1	Mycobacteriummungi;BM22813	0.922088
MTB;I0002801-4	Mycobacteriummungi;BM22813	0.920614
MTB;I0002353-6	Mycobacteriummungi;BM22813	0.929877
MTB;M0002959-6	Mycobacteriummungi;BM22813	0.922088
MTB;DK9897	Mycobacteriummungi;BM22813	0.922334
MTB;CSV4519	Mycobacteriummungi;BM22813	0.92086
MTB;CSV4644	Mycobacteriummungi;BM22813	0.922826
MTB;CSV5769	Mycobacteriummungi;BM22813	0.929312
MTB;CSV10399	Mycobacteriummungi;BM22813	0.928084
MTB;CSV11678	Mycobacteriummungi;BM22813	0.922506
MTB;LE486	Mycobacteriummungi;BM22813	0.92914
MTB;LE492	Mycobacteriummungi;BM22813	0.923808
MTB;LN180	Mycobacteriummungi;BM22813	0.924472
MTB;LN2358	Mycobacteriummungi;BM22813	0.92973
MTB;LN3756	Mycobacteriummungi;BM22813	0.922015
MTB;MDRDM260	Mycobacteriummungi;BM22813	0.92086
MTB;MDRDM627	Mycobacteriummungi;BM22813	0.926118
MTB;MDRDM1098	Mycobacteriummungi;BM22813	0.922506
MTB;MDRMA2491	Mycobacteriummungi;BM22813	0.920541
MTB;ME1473	Mycobacteriummungi;BM22813	0.920541
MTB;TBDM425	Mycobacteriummungi;BM22813	0.922015
MTB;TBV5000	Mycobacteriummungi;BM22813	0.921032
MTB;TBV5362	Mycobacteriummungi;BM22813	0.921523
MTB;TBV5365	Mycobacteriummungi;BM22813	0.922506
MTB;SLM036	Mycobacteriummungi;BM22813	0.921032
MTB;SLM040	Mycobacteriummungi;BM22813	0.923735
MTB;SLM056	Mycobacteriummungi;BM22813	0.92226
MTB;SLM060	Mycobacteriummungi;BM22813	0.922015
MTB;SLM063	Mycobacteriummungi;BM22813	0.92226
MTB;SLM088	Mycobacteriummungi;BM22813	0.921769
MTB;SLM100	Mycobacteriummungi;BM22813	0.923243
MTB;CSV383	Mycobacteriummungi;BM22813	0.921278
MTB;CSV3611	Mycobacteriummungi;BM22813	0.922752
MTB;CSV9577	Mycobacteriummungi;BM22813	0.922506
MTB;LE13	Mycobacteriummungi;BM22813	0.929803
MTB;LE63	Mycobacteriummungi;BM22813	0.92226
MTB;LE76	Mycobacteriummungi;BM22813	0.92226
MTB;LE79	Mycobacteriummungi;BM22813	0.921032
MTB;LE103	Mycobacteriummungi;BM22813	0.92226
MTB;LE371	Mycobacteriummungi;BM22813	0.922752
MTB;LE410	Mycobacteriummungi;BM22813	0.921032
MTB;LN55	Mycobacteriummungi;BM22813	0.922506
MTB;LN317	Mycobacteriummungi;BM22813	0.921769
MTB;LN763	Mycobacteriummungi;BM22813	0.920786
MTB;LN2978	Mycobacteriummungi;BM22813	0.920541
MTB;LN3584	Mycobacteriummungi;BM22813	0.922015
MTB;LN3588	Mycobacteriummungi;BM22813	0.923243
MTB;LN3589	Mycobacteriummungi;BM22813	0.92226
MTB;LN3668	Mycobacteriummungi;BM22813	0.929803
MTB;LN3672	Mycobacteriummungi;BM22813	0.923489
MTB;LN3695	Mycobacteriummungi;BM22813	0.921523
MTB;LN1100	Mycobacteriummungi;BM22813	0.922506
MTB;LN1856	Mycobacteriummungi;BM22813	0.922998
MTB;LN2900	Mycobacteriummungi;BM22813	0.920786
MTB;MDRDM827	Mycobacteriummungi;BM22813	0.920786
MTB;MDRMA203	Mycobacteriummungi;BM22813	0.922998
MTB;MDRMA701	Mycobacteriummungi;BM22813	0.920295
MTB;MDRMA863	Mycobacteriummungi;BM22813	0.921523
MTB;MDRMA1565	Mycobacteriummungi;BM22813	0.924226
MTB;MDRMA2019	Mycobacteriummungi;BM22813	0.922506
MTB;MDRMA2082	Mycobacteriummungi;BM22813	0.92145
MTB;MDRMA2260	Mycobacteriummungi;BM22813	0.923243
MTB;MDRMA2441	Mycobacteriummungi;BM22813	0.922187
MTB;TBDM1506	Mycobacteriummungi;BM22813	0.926855
MTB;TBDM2189	Mycobacteriummungi;BM22813	0.920393
MTB;TBDM2444	Mycobacteriummungi;BM22813	0.921278
MTB;TBDM2487	Mycobacteriummungi;BM22813	0.92226
MTB;TBDM2489	Mycobacteriummungi;BM22813	0.920541
MTB;TBDM2699	Mycobacteriummungi;BM22813	0.921523
MTB;TBDM2717	Mycobacteriummungi;BM22813	0.920295
MTB;TBV4766	Mycobacteriummungi;BM22813	0.921523
MTB;TBV4768	Mycobacteriummungi;BM22813	0.924226
MTB;TBV4952	Mycobacteriummungi;BM22813	0.922506
MTB;GG-111-10	Mycobacteriummungi;BM22813	0.92145
MTB;GG-5-10	Mycobacteriummungi;BM22813	0.922752
MTB;GG-20-11	Mycobacteriummungi;BM22813	0.92398
MTB;GG-77-11	Mycobacteriummungi;BM22813	0.920467
MTB;GG-90-10	Mycobacteriummungi;BM22813	0.929803
MTB;GG-129-11	Mycobacteriummungi;BM22813	0.927838
MTB;GG-134-11	Mycobacteriummungi;BM22813	0.927101
MTB;GG-229-10	Mycobacteriummungi;BM22813	0.926536
MTB;GG-37-11	Mycobacteriummungi;BM22813	0.928256
MTB;GG-121-10	Mycobacteriummungi;BM22813	0.92226
MTB;GG-186-10	Mycobacteriummungi;BM22813	0.925627
MTB;GG-27-11	Mycobacteriummungi;BM22813	0.92629
MTB;GG-36-11	Mycobacteriummungi;BM22813	0.92145
MTB;GG-45-11	Mycobacteriummungi;BM22813	0.921941
MTB;GG-109-10	Mycobacteriummungi;BM22813	0.920147
MTB;GG-137-10	Mycobacteriummungi;BM22813	0.92226
MTB;RUS_B0	Mycobacteriummungi;BM22813	0.925037
MTB;TBMENG-03	Mycobacteriummungi;BM22813	0.927494
MTB;AUSMDU00018547	Mycobacteriummungi;BM22813	0.925528
MTB;CG23	Mycobacteriummungi;BM22813	0.925774
MTB;CG20	Mycobacteriummungi;BM22813	0.92226
MTB;CG21	Mycobacteriummungi;BM22813	0.92683
MTB;CG24	Mycobacteriummungi;BM22813	0.928059
MTB;H37Rv_CG	Mycobacteriummungi;BM22813	0.971007
MTB;I0003447-5	Mycobacteriummungi;BM22813	0.926339
MTB;mada_1-44	Mycobacteriummungi;BM22813	0.921523
MTB;mada_125	Mycobacteriummungi;BM22813	0.970516
MTB;mada_132	Mycobacteriummungi;BM22813	0.923563
MTB;EAI5	Mycobacteriummungi;BM22813	0.970516
MTB;EAI5-NITR206	Mycobacteriummungi;BM22813	0.922088
MTB;KZN1435	Mycobacteriummungi;BM22813	0.929287
MTB;KZN4207	Mycobacteriummungi;BM22813	0.922334
MTB;KZN605	Mycobacteriummungi;BM22813	0.921941
MTB;W-148	Mycobacteriummungi;BM22813	0.923071
MTB;Haarlem	Mycobacteriummungi;BM22813	0.927592
MTB;SCAID187.0	Mycobacteriumorygis112400015;112400015	0.922826
MTB;SCAID187.0	Mycobacteriumorygis;NIRTAH144	0.924791
MTB;SIT745-EAI1-MYS	Mycobacteriumorygis112400015;112400015	0.925283
MTB;SIT745-EAI1-MYS	Mycobacteriumorygis;NIRTAH144	0.927641
MTB;SCAID320.0	Mycobacteriumorygis112400015;112400015	0.925184
MTB;SCAID320.0	Mycobacteriumorygis;NIRTAH144	0.926929
MTB;SCAID252.0	Mycobacteriumorygis112400015;112400015	0.927912
MTB;SCAID252.0	Mycobacteriumorygis;NIRTAH144	0.92742
MTB;I0004241-1	Mycobacteriumorygis112400015;112400015	0.928305
MTB;I0004241-1	Mycobacteriumorygis;NIRTAH144	0.929779
MTB;M0018684-2	Mycobacteriumorygis112400015;112400015	0.92742
MTB;M0018684-2	Mycobacteriumorygis;NIRTAH144	0.927666
MTB;I0004000-1	Mycobacteriumorygis112400015;112400015	0.928403
MTB;I0004000-1	Mycobacteriumorygis;NIRTAH144	0.921032
MTB;I0002801-4	Mycobacteriumorygis112400015;112400015	0.927174
MTB;I0002801-4	Mycobacteriumorygis;NIRTAH144	0.926683
MTB;I0002353-6	Mycobacteriumorygis112400015;112400015	0.927174
MTB;I0002353-6	Mycobacteriumorygis;NIRTAH144	0.925455
MTB;M0002959-6	Mycobacteriumorygis112400015;112400015	0.928157
MTB;M0002959-6	Mycobacteriumorygis;NIRTAH144	0.927174
MTB;DK9897	Mycobacteriumorygis112400015;112400015	0.928157
MTB;DK9897	Mycobacteriumorygis;NIRTAH144	0.924717
MTB;CSV4519	Mycobacteriumorygis112400015;112400015	0.920614
MTB;CSV4519	Mycobacteriumorygis;NIRTAH144	0.929853
MTB;CSV4644	Mycobacteriumorygis112400015;112400015	0.922727
MTB;CSV4644	Mycobacteriumorygis;NIRTAH144	0.928305
MTB;CSV5769	Mycobacteriumorygis112400015;112400015	0.926437
MTB;CSV5769	Mycobacteriumorygis;NIRTAH144	0.925258
MTB;CSV10399	Mycobacteriumorygis112400015;112400015	0.924521
MTB;CSV10399	Mycobacteriumorygis;NIRTAH144	0.921523
MTB;CSV11678	Mycobacteriumorygis112400015;112400015	0.925012
MTB;CSV11678	Mycobacteriumorygis;NIRTAH144	0.920835
MTB;LE486	Mycobacteriumorygis112400015;112400015	0.926683
MTB;LE486	Mycobacteriumorygis;NIRTAH144	0.926683
MTB;LE492	Mycobacteriumorygis112400015;112400015	0.927248
MTB;LE492	Mycobacteriumorygis;NIRTAH144	0.929287
MTB;LN180	Mycobacteriumorygis112400015;112400015	0.929287
MTB;LN180	Mycobacteriumorygis;NIRTAH144	0.929533
MTB;LN2358	Mycobacteriumorygis112400015;112400015	0.927813
MTB;LN2358	Mycobacteriumorygis;NIRTAH144	0.927322
MTB;LN3756	Mycobacteriumorygis112400015;112400015	0.929287
MTB;LN3756	Mycobacteriumorygis;NIRTAH144	0.929042
MTB;MDRDM260	Mycobacteriumorygis112400015;112400015	0.929042
MTB;MDRDM260	Mycobacteriumorygis;NIRTAH144	0.927568
MTB;MDRDM627	Mycobacteriumorygis112400015;112400015	0.927813
MTB;MDRDM627	Mycobacteriumorygis;NIRTAH144	0.929779
MTB;MDRDM1098	Mycobacteriumorygis112400015;112400015	0.929042
MTB;MDRDM1098	Mycobacteriumorygis;NIRTAH144	0.929287
MTB;MDRMA2491	Mycobacteriumorygis112400015;112400015	0.927322
MTB;MDRMA2491	Mycobacteriumorygis;NIRTAH144	0.928059
MTB;ME1473	Mycobacteriumorygis112400015;112400015	0.927322
MTB;ME1473	Mycobacteriumorygis;NIRTAH144	0.929533
MTB;TBDM425	Mycobacteriumorygis112400015;112400015	0.921499
MTB;TBDM425	Mycobacteriumorygis;NIRTAH144	0.927568
MTB;TBV5000	Mycobacteriumorygis112400015;112400015	0.927568
MTB;TBV5000	Mycobacteriumorygis;NIRTAH144	0.927076
MTB;TBV5362	Mycobacteriumorygis112400015;112400015	0.923464
MTB;TBV5362	Mycobacteriumorygis;NIRTAH144	0.929533
MTB;TBV5365	Mycobacteriumorygis112400015;112400015	0.920025
MTB;TBV5365	Mycobacteriumorygis;NIRTAH144	0.927813
MTB;SLM036	Mycobacteriumorygis112400015;112400015	0.920516
MTB;SLM036	Mycobacteriumorygis;NIRTAH144	0.928796
MTB;SLM040	Mycobacteriumorygis112400015;112400015	0.92855
MTB;SLM040	Mycobacteriumorygis;NIRTAH144	0.929779
MTB;SLM056	Mycobacteriumorygis112400015;112400015	0.929287
MTB;SLM056	Mycobacteriumorygis;NIRTAH144	0.929533
MTB;SLM060	Mycobacteriumorygis112400015;112400015	0.923219
MTB;SLM060	Mycobacteriumorygis;NIRTAH144	0.928305
MTB;SLM063	Mycobacteriumorygis112400015;112400015	0.929287
MTB;SLM063	Mycobacteriumorygis;NIRTAH144	0.92027
MTB;SLM088	Mycobacteriumorygis112400015;112400015	0.920025
MTB;SLM088	Mycobacteriumorygis;NIRTAH144	0.929042
MTB;SLM100	Mycobacteriumorygis112400015;112400015	0.92683
MTB;SLM100	Mycobacteriumorygis;NIRTAH144	0.92855
MTB;CSV383	Mycobacteriumorygis112400015;112400015	0.929779
MTB;CSV383	Mycobacteriumorygis;NIRTAH144	0.927813
MTB;CSV3611	Mycobacteriumorygis112400015;112400015	0.928305
MTB;CSV3611	Mycobacteriumorygis;NIRTAH144	0.92855
MTB;CSV9577	Mycobacteriumorygis112400015;112400015	0.928796
MTB;CSV9577	Mycobacteriumorygis;NIRTAH144	0.929287
MTB;LE13	Mycobacteriumorygis112400015;112400015	0.927813
MTB;LE13	Mycobacteriumorygis;NIRTAH144	0.92855
MTB;LE63	Mycobacteriumorygis112400015;112400015	0.928305
MTB;LE63	Mycobacteriumorygis;NIRTAH144	0.92199
MTB;LE76	Mycobacteriumorygis112400015;112400015	0.928059
MTB;LE76	Mycobacteriumorygis;NIRTAH144	0.92855
MTB;LE79	Mycobacteriumorygis112400015;112400015	0.929533
MTB;LE79	Mycobacteriumorygis;NIRTAH144	0.929042
MTB;LE103	Mycobacteriumorygis112400015;112400015	0.926339
MTB;LE103	Mycobacteriumorygis;NIRTAH144	0.92027
MTB;LE371	Mycobacteriumorygis112400015;112400015	0.929042
MTB;LE371	Mycobacteriumorygis;NIRTAH144	0.929042
MTB;LE410	Mycobacteriumorygis112400015;112400015	0.929287
MTB;LE410	Mycobacteriumorygis;NIRTAH144	0.927076
MTB;LN55	Mycobacteriumorygis112400015;112400015	0.927322
MTB;LN55	Mycobacteriumorygis;NIRTAH144	0.929533
MTB;LN317	Mycobacteriumorygis112400015;112400015	0.921744
MTB;LN317	Mycobacteriumorygis;NIRTAH144	0.927322
MTB;LN763	Mycobacteriumorygis112400015;112400015	0.921769
MTB;LN763	Mycobacteriumorygis;NIRTAH144	0.921523
MTB;LN2978	Mycobacteriumorygis112400015;112400015	0.920713
MTB;LN2978	Mycobacteriumorygis;NIRTAH144	0.920049
MTB;LN3584	Mycobacteriumorygis112400015;112400015	0.920221
MTB;LN3584	Mycobacteriumorygis;NIRTAH144	0.925135
MTB;LN3588	Mycobacteriumorygis112400015;112400015	0.919165
MTB;LN3588	Mycobacteriumorygis;NIRTAH144	0.929312
MTB;LN3589	Mycobacteriumorygis112400015;112400015	0.920049
MTB;LN3589	Mycobacteriumorygis;NIRTAH144	0.928084
MTB;LN3668	Mycobacteriumorygis112400015;112400015	0.920295
MTB;LN3668	Mycobacteriumorygis;NIRTAH144	0.919165
MTB;LN3672	Mycobacteriumorygis112400015;112400015	0.928329
MTB;LN3672	Mycobacteriumorygis;NIRTAH144	0.921523
MTB;LN3695	Mycobacteriumorygis112400015;112400015	0.928084
MTB;LN3695	Mycobacteriumorygis;NIRTAH144	0.922826
MTB;LN1100	Mycobacteriumorygis112400015;112400015	0.924791
MTB;LN1100	Mycobacteriumorygis;NIRTAH144	0.925283
MTB;LN1856	Mycobacteriumorygis112400015;112400015	0.927641
MTB;LN1856	Mycobacteriumorygis;NIRTAH144	0.925184
MTB;LN2900	Mycobacteriumorygis112400015;112400015	0.926929
MTB;LN2900	Mycobacteriumorygis;NIRTAH144	0.927912
MTB;MDRDM827	Mycobacteriumorygis112400015;112400015	0.92742
MTB;MDRDM827	Mycobacteriumorygis;NIRTAH144	0.928305
MTB;MDRMA203	Mycobacteriumorygis112400015;112400015	0.929779
MTB;MDRMA203	Mycobacteriumorygis;NIRTAH144	0.92742
MTB;MDRMA701	Mycobacteriumorygis112400015;112400015	0.927666
MTB;MDRMA701	Mycobacteriumorygis;NIRTAH144	0.928403
MTB;MDRMA863	Mycobacteriumorygis112400015;112400015	0.921032
MTB;MDRMA863	Mycobacteriumorygis;NIRTAH144	0.927174
MTB;MDRMA1565	Mycobacteriumorygis112400015;112400015	0.926683
MTB;MDRMA1565	Mycobacteriumorygis;NIRTAH144	0.927174
MTB;MDRMA2019	Mycobacteriumorygis112400015;112400015	0.925455
MTB;MDRMA2019	Mycobacteriumorygis;NIRTAH144	0.928157
MTB;MDRMA2082	Mycobacteriumorygis112400015;112400015	0.927174
MTB;MDRMA2082	Mycobacteriumorygis;NIRTAH144	0.928157
MTB;MDRMA2260	Mycobacteriumorygis112400015;112400015	0.924717
MTB;MDRMA2260	Mycobacteriumorygis;NIRTAH144	0.920614
MTB;MDRMA2441	Mycobacteriumorygis112400015;112400015	0.929853
MTB;MDRMA2441	Mycobacteriumorygis;NIRTAH144	0.922727
MTB;TBDM1506	Mycobacteriumorygis112400015;112400015	0.928305
MTB;TBDM1506	Mycobacteriumorygis;NIRTAH144	0.926437
MTB;TBDM2189	Mycobacteriumorygis112400015;112400015	0.925258
MTB;TBDM2189	Mycobacteriumorygis;NIRTAH144	0.924521
MTB;TBDM2444	Mycobacteriumorygis112400015;112400015	0.921523
MTB;TBDM2444	Mycobacteriumorygis;NIRTAH144	0.925012
MTB;TBDM2487	Mycobacteriumorygis112400015;112400015	0.920835
MTB;TBDM2487	Mycobacteriumorygis;NIRTAH144	0.926683
MTB;TBDM2489	Mycobacteriumorygis112400015;112400015	0.926683
MTB;TBDM2489	Mycobacteriumorygis;NIRTAH144	0.927248
MTB;TBDM2699	Mycobacteriumorygis112400015;112400015	0.929287
MTB;TBDM2699	Mycobacteriumorygis;NIRTAH144	0.929287
MTB;TBDM2717	Mycobacteriumorygis112400015;112400015	0.929533
MTB;TBDM2717	Mycobacteriumorygis;NIRTAH144	0.927813
MTB;TBV4766	Mycobacteriumorygis112400015;112400015	0.927322
MTB;TBV4766	Mycobacteriumorygis;NIRTAH144	0.929287
MTB;TBV4768	Mycobacteriumorygis112400015;112400015	0.929042
MTB;TBV4768	Mycobacteriumorygis;NIRTAH144	0.929042
MTB;TBV4952	Mycobacteriumorygis112400015;112400015	0.927568
MTB;TBV4952	Mycobacteriumorygis;NIRTAH144	0.927813
MTB;GG-111-10	Mycobacteriumorygis112400015;112400015	0.929779
MTB;GG-111-10	Mycobacteriumorygis;NIRTAH144	0.929042
MTB;GG-5-10	Mycobacteriumorygis112400015;112400015	0.929287
MTB;GG-5-10	Mycobacteriumorygis;NIRTAH144	0.927322
MTB;GG-20-11	Mycobacteriumorygis112400015;112400015	0.928059
MTB;GG-20-11	Mycobacteriumorygis;NIRTAH144	0.927322
MTB;GG-77-11	Mycobacteriumorygis112400015;112400015	0.929533
MTB;GG-77-11	Mycobacteriumorygis;NIRTAH144	0.921499
MTB;GG-90-10	Mycobacteriumorygis112400015;112400015	0.927568
MTB;GG-90-10	Mycobacteriumorygis;NIRTAH144	0.927568
MTB;GG-129-11	Mycobacteriumorygis112400015;112400015	0.927076
MTB;GG-129-11	Mycobacteriumorygis;NIRTAH144	0.923464
MTB;GG-134-11	Mycobacteriumorygis112400015;112400015	0.929533
MTB;GG-134-11	Mycobacteriumorygis;NIRTAH144	0.920025
MTB;GG-229-10	Mycobacteriumorygis112400015;112400015	0.927813
MTB;GG-229-10	Mycobacteriumorygis;NIRTAH144	0.920516
MTB;GG-37-11	Mycobacteriumorygis112400015;112400015	0.928796
MTB;GG-37-11	Mycobacteriumorygis;NIRTAH144	0.92855
MTB;GG-121-10	Mycobacteriumorygis112400015;112400015	0.929779
MTB;GG-121-10	Mycobacteriumorygis;NIRTAH144	0.929287
MTB;GG-186-10	Mycobacteriumorygis112400015;112400015	0.929533
MTB;GG-186-10	Mycobacteriumorygis;NIRTAH144	0.923219
MTB;GG-27-11	Mycobacteriumorygis112400015;112400015	0.928305
MTB;GG-27-11	Mycobacteriumorygis;NIRTAH144	0.929287
MTB;GG-36-11	Mycobacteriumorygis112400015;112400015	0.92027
MTB;GG-36-11	Mycobacteriumorygis;NIRTAH144	0.920025
MTB;GG-45-11	Mycobacteriumorygis112400015;112400015	0.929042
MTB;GG-45-11	Mycobacteriumorygis;NIRTAH144	0.92683
MTB;GG-109-10	Mycobacteriumorygis112400015;112400015	0.92855
MTB;GG-109-10	Mycobacteriumorygis;NIRTAH144	0.929779
MTB;GG-137-10	Mycobacteriumorygis112400015;112400015	0.927813
MTB;GG-137-10	Mycobacteriumorygis;NIRTAH144	0.928305
MTB;RUS_B0	Mycobacteriumorygis112400015;112400015	0.92855
MTB;RUS_B0	Mycobacteriumorygis;NIRTAH144	0.928796
MTB;TBMENG-03	Mycobacteriumorygis112400015;112400015	0.929287
MTB;TBMENG-03	Mycobacteriumorygis;NIRTAH144	0.927813
MTB;AUSMDU00018547	Mycobacteriumorygis112400015;112400015	0.92855
MTB;AUSMDU00018547	Mycobacteriumorygis;NIRTAH144	0.928305
MTB;CG23	Mycobacteriumorygis112400015;112400015	0.92199
MTB;CG23	Mycobacteriumorygis;NIRTAH144	0.928059
MTB;CG20	Mycobacteriumorygis112400015;112400015	0.92855
MTB;CG20	Mycobacteriumorygis;NIRTAH144	0.929533
MTB;CG21	Mycobacteriumorygis112400015;112400015	0.929042
MTB;CG21	Mycobacteriumorygis;NIRTAH144	0.926339
MTB;CG24	Mycobacteriumorygis112400015;112400015	0.92027
MTB;CG24	Mycobacteriumorygis;NIRTAH144	0.929042
MTB;H37Rv_CG	Mycobacteriumorygis112400015;112400015	0.929042
MTB;H37Rv_CG	Mycobacteriumorygis;NIRTAH144	0.929287
MTB;I0003447-5	Mycobacteriumorygis112400015;112400015	0.927076
MTB;I0003447-5	Mycobacteriumorygis;NIRTAH144	0.927322
MTB;mada_1-44	Mycobacteriumorygis112400015;112400015	0.929533
MTB;mada_1-44	Mycobacteriumorygis;NIRTAH144	0.921744
MTB;mada_125	Mycobacteriumorygis112400015;112400015	0.927322
MTB;mada_125	Mycobacteriumorygis;NIRTAH144	0.921769
MTB;mada_132	Mycobacteriumorygis112400015;112400015	0.921523
MTB;mada_132	Mycobacteriumorygis;NIRTAH144	0.920713
MTB;EAI5	Mycobacteriumorygis112400015;112400015	0.920049
MTB;EAI5	Mycobacteriumorygis;NIRTAH144	0.920221
MTB;EAI5-NITR206	Mycobacteriumorygis112400015;112400015	0.925135
MTB;EAI5-NITR206	Mycobacteriumorygis;NIRTAH144	0.919165
MTB;KZN1435	Mycobacteriumorygis112400015;112400015	0.929312
MTB;KZN1435	Mycobacteriumorygis;NIRTAH144	0.920049
MTB;KZN4207	Mycobacteriumorygis112400015;112400015	0.928084
MTB;KZN4207	Mycobacteriumorygis;NIRTAH144	0.920295
MTB;KZN605	Mycobacteriumorygis112400015;112400015	0.92855
MTB;KZN605	Mycobacteriumorygis;NIRTAH144	0.928329
MTB;W-148	Mycobacteriumorygis112400015;112400015	0.921523
MTB;W-148	Mycobacteriumorygis;NIRTAH144	0.920516
MTB;Haarlem	Mycobacteriumorygis112400015;112400015	0.928059
MTB;Haarlem	Mycobacteriumorygis;NIRTAH144	0.92855
MTB;SCAID187.0	Mycobacteriumtuberculosisvariantpinnipedii;ATCCBAA-688	0.926732
MTB;SCAID187.0	Mycobacteriumtuberculosisvariantpinnipedii;MP2	0.926206
MTB;SCAID187.0	Mycobacteriumtuberculosisvariantpinnipedii;MP1	0.92615
MTB;SIT745-EAI1-MYS	Mycobacteriumtuberculosisvariantpinnipedii;ATCCBAA-688	0.92643
MTB;SIT745-EAI1-MYS	Mycobacteriumtuberculosisvariantpinnipedii;MP2	0.926101
MTB;SIT745-EAI1-MYS	Mycobacteriumtuberculosisvariantpinnipedii;MP1	0.926641
MTB;SCAID320.0	Mycobacteriumtuberculosisvariantpinnipedii;ATCCBAA-688	0.926027
MTB;SCAID320.0	Mycobacteriumtuberculosisvariantpinnipedii;MP2	0.926332
MTB;SCAID320.0	Mycobacteriumtuberculosisvariantpinnipedii;MP1	0.926268
MTB;SCAID252.0	Mycobacteriumtuberculosisvariantpinnipedii;ATCCBAA-688	0.926354
MTB;SCAID252.0	Mycobacteriumtuberculosisvariantpinnipedii;MP2	0.926929
MTB;SCAID252.0	Mycobacteriumtuberculosisvariantpinnipedii;MP1	0.926329
MTB;I0004241-1	Mycobacteriumtuberculosisvariantpinnipedii;ATCCBAA-688	0.926961
MTB;I0004241-1	Mycobacteriumtuberculosisvariantpinnipedii;MP2	0.926206
MTB;I0004241-1	Mycobacteriumtuberculosisvariantpinnipedii;MP1	0.926526
MTB;M0018684-2	Mycobacteriumtuberculosisvariantpinnipedii;ATCCBAA-688	0.926391
MTB;M0018684-2	Mycobacteriumtuberculosisvariantpinnipedii;MP2	0.926725
MTB;M0018684-2	Mycobacteriumtuberculosisvariantpinnipedii;MP1	0.926799
MTB;I0004000-1	Mycobacteriumtuberculosisvariantpinnipedii;ATCCBAA-688	0.926602
MTB;I0004000-1	Mycobacteriumtuberculosisvariantpinnipedii;MP2	0.9267
MTB;I0004000-1	Mycobacteriumtuberculosisvariantpinnipedii;MP1	0.926848
MTB;I0002801-4	Mycobacteriumtuberculosisvariantpinnipedii;ATCCBAA-688	0.926725
MTB;I0002801-4	Mycobacteriumtuberculosisvariantpinnipedii;MP2	0.926676
MTB;I0002801-4	Mycobacteriumtuberculosisvariantpinnipedii;MP1	0.926381
MTB;I0002353-6	Mycobacteriumtuberculosisvariantpinnipedii;ATCCBAA-688	0.926577
MTB;I0002353-6	Mycobacteriumtuberculosisvariantpinnipedii;MP2	0.926627
MTB;I0002353-6	Mycobacteriumtuberculosisvariantpinnipedii;MP1	0.926076
MTB;M0002959-6	Mycobacteriumtuberculosisvariantpinnipedii;ATCCBAA-688	0.926939
MTB;M0002959-6	Mycobacteriumtuberculosisvariantpinnipedii;MP2	0.926201
MTB;M0002959-6	Mycobacteriumtuberculosisvariantpinnipedii;MP1	0.926742
MTB;DK9897	Mycobacteriumtuberculosisvariantpinnipedii;ATCCBAA-688	0.926791
MTB;DK9897	Mycobacteriumtuberculosisvariantpinnipedii;MP2	0.926619
MTB;DK9897	Mycobacteriumtuberculosisvariantpinnipedii;MP1	0.926889
MTB;CSV4519	Mycobacteriumtuberculosisvariantpinnipedii;ATCCBAA-688	0.926939
MTB;CSV4519	Mycobacteriumtuberculosisvariantpinnipedii;MP2	0.926791
MTB;CSV4519	Mycobacteriumtuberculosisvariantpinnipedii;MP1	0.926914
MTB;CSV4644	Mycobacteriumtuberculosisvariantpinnipedii;ATCCBAA-688	0.92601
MTB;CSV4644	Mycobacteriumtuberculosisvariantpinnipedii;MP2	0.926339
MTB;CSV4644	Mycobacteriumtuberculosisvariantpinnipedii;MP1	0.926079
MTB;CSV5769	Mycobacteriumtuberculosisvariantpinnipedii;ATCCBAA-688	0.926587
MTB;CSV5769	Mycobacteriumtuberculosisvariantpinnipedii;MP2	0.926914
MTB;CSV5769	Mycobacteriumtuberculosisvariantpinnipedii;MP1	0.926619
MTB;CSV10399	Mycobacteriumtuberculosisvariantpinnipedii;ATCCBAA-688	0.926133
MTB;CSV10399	Mycobacteriumtuberculosisvariantpinnipedii;MP2	0.926079
MTB;CSV10399	Mycobacteriumtuberculosisvariantpinnipedii;MP1	0.92628
MTB;CSV11678	Mycobacteriumtuberculosisvariantpinnipedii;ATCCBAA-688	0.926108
MTB;CSV11678	Mycobacteriumtuberculosisvariantpinnipedii;MP2	0.92617
MTB;CSV11678	Mycobacteriumtuberculosisvariantpinnipedii;MP1	0.926518
MTB;LE486	Mycobacteriumtuberculosisvariantpinnipedii;ATCCBAA-688	0.926059
MTB;LE486	Mycobacteriumtuberculosisvariantpinnipedii;MP2	0.926371
MTB;LE486	Mycobacteriumtuberculosisvariantpinnipedii;MP1	0.926929
MTB;LE492	Mycobacteriumtuberculosisvariantpinnipedii;ATCCBAA-688	0.926002
MTB;LE492	Mycobacteriumtuberculosisvariantpinnipedii;MP2	0.926346
MTB;LE492	Mycobacteriumtuberculosisvariantpinnipedii;MP1	0.926199
MTB;LN180	Mycobacteriumtuberculosisvariantpinnipedii;ATCCBAA-688	0.926248
MTB;LN180	Mycobacteriumtuberculosisvariantpinnipedii;MP2	0.926101
MTB;LN180	Mycobacteriumtuberculosisvariantpinnipedii;MP1	0.926693
MTB;LN2358	Mycobacteriumtuberculosisvariantpinnipedii;ATCCBAA-688	0.926742
MTB;LN2358	Mycobacteriumtuberculosisvariantpinnipedii;MP2	0.926226
MTB;LN2358	Mycobacteriumtuberculosisvariantpinnipedii;MP1	0.926526
MTB;LN3756	Mycobacteriumtuberculosisvariantpinnipedii;ATCCBAA-688	0.926673
MTB;LN3756	Mycobacteriumtuberculosisvariantpinnipedii;MP2	0.926526
MTB;LN3756	Mycobacteriumtuberculosisvariantpinnipedii;MP1	0.92615
MTB;MDRDM260	Mycobacteriumtuberculosisvariantpinnipedii;ATCCBAA-688	0.926201
MTB;MDRDM260	Mycobacteriumtuberculosisvariantpinnipedii;MP2	0.92655
MTB;MDRDM260	Mycobacteriumtuberculosisvariantpinnipedii;MP1	0.926182
MTB;MDRDM627	Mycobacteriumtuberculosisvariantpinnipedii;ATCCBAA-688	0.926767
MTB;MDRDM627	Mycobacteriumtuberculosisvariantpinnipedii;MP2	0.926767
MTB;MDRDM627	Mycobacteriumtuberculosisvariantpinnipedii;MP1	0.926823
MTB;MDRDM1098	Mycobacteriumtuberculosisvariantpinnipedii;ATCCBAA-688	0.926027
MTB;MDRDM1098	Mycobacteriumtuberculosisvariantpinnipedii;MP2	0.926027
MTB;MDRDM1098	Mycobacteriumtuberculosisvariantpinnipedii;MP1	0.926052
MTB;MDRMA2491	Mycobacteriumtuberculosisvariantpinnipedii;ATCCBAA-688	0.926953
MTB;MDRMA2491	Mycobacteriumtuberculosisvariantpinnipedii;MP2	0.926978
MTB;MDRMA2491	Mycobacteriumtuberculosisvariantpinnipedii;MP1	0.92688
MTB;ME1473	Mycobacteriumtuberculosisvariantpinnipedii;ATCCBAA-688	0.92688
MTB;ME1473	Mycobacteriumtuberculosisvariantpinnipedii;MP2	0.92683
MTB;ME1473	Mycobacteriumtuberculosisvariantpinnipedii;MP1	0.926027
MTB;TBDM425	Mycobacteriumtuberculosisvariantpinnipedii;ATCCBAA-688	0.926002
MTB;TBDM425	Mycobacteriumtuberculosisvariantpinnipedii;MP2	0.926002
MTB;TBDM425	Mycobacteriumtuberculosisvariantpinnipedii;MP1	0.926855
MTB;TBV5000	Mycobacteriumtuberculosisvariantpinnipedii;ATCCBAA-688	0.926027
MTB;TBV5000	Mycobacteriumtuberculosisvariantpinnipedii;MP2	0.926248
MTB;TBV5000	Mycobacteriumtuberculosisvariantpinnipedii;MP1	0.92688
MTB;TBV5362	Mycobacteriumtuberculosisvariantpinnipedii;ATCCBAA-688	0.926076
MTB;TBV5362	Mycobacteriumtuberculosisvariantpinnipedii;MP2	0.926002
MTB;TBV5362	Mycobacteriumtuberculosisvariantpinnipedii;MP1	0.926027
MTB;TBV5365	Mycobacteriumtuberculosisvariantpinnipedii;ATCCBAA-688	0.92683
MTB;TBV5365	Mycobacteriumtuberculosisvariantpinnipedii;MP2	0.926904
MTB;TBV5365	Mycobacteriumtuberculosisvariantpinnipedii;MP1	0.92683
MTB;SLM036	Mycobacteriumtuberculosisvariantpinnipedii;ATCCBAA-688	0.926052
MTB;SLM036	Mycobacteriumtuberculosisvariantpinnipedii;MP2	0.926248
MTB;SLM036	Mycobacteriumtuberculosisvariantpinnipedii;MP1	0.926855
MTB;SLM040	Mycobacteriumtuberculosisvariantpinnipedii;ATCCBAA-688	0.926855
MTB;SLM040	Mycobacteriumtuberculosisvariantpinnipedii;MP2	0.926806
MTB;SLM040	Mycobacteriumtuberculosisvariantpinnipedii;MP1	0.926445
MTB;SLM056	Mycobacteriumtuberculosisvariantpinnipedii;ATCCBAA-688	0.926052
MTB;SLM056	Mycobacteriumtuberculosisvariantpinnipedii;MP2	0.926076
MTB;SLM056	Mycobacteriumtuberculosisvariantpinnipedii;MP1	0.92688
MTB;SLM060	Mycobacteriumtuberculosisvariantpinnipedii;ATCCBAA-688	0.92615
MTB;SLM060	Mycobacteriumtuberculosisvariantpinnipedii;MP2	0.926978
MTB;SLM060	Mycobacteriumtuberculosisvariantpinnipedii;MP1	0.926953
MTB;SLM063	Mycobacteriumtuberculosisvariantpinnipedii;ATCCBAA-688	0.926076
MTB;SLM063	Mycobacteriumtuberculosisvariantpinnipedii;MP2	0.926027
MTB;SLM063	Mycobacteriumtuberculosisvariantpinnipedii;MP1	0.926052
MTB;SLM088	Mycobacteriumtuberculosisvariantpinnipedii;ATCCBAA-688	0.92642
MTB;SLM088	Mycobacteriumtuberculosisvariantpinnipedii;MP2	0.926929
MTB;SLM088	Mycobacteriumtuberculosisvariantpinnipedii;MP1	0.926027
MTB;SLM100	Mycobacteriumtuberculosisvariantpinnipedii;ATCCBAA-688	0.926125
MTB;SLM100	Mycobacteriumtuberculosisvariantpinnipedii;MP2	0.926101
MTB;SLM100	Mycobacteriumtuberculosisvariantpinnipedii;MP1	0.926002
MTB;CSV383	Mycobacteriumtuberculosisvariantpinnipedii;ATCCBAA-688	0.926757
MTB;CSV383	Mycobacteriumtuberculosisvariantpinnipedii;MP2	0.926953
MTB;CSV383	Mycobacteriumtuberculosisvariantpinnipedii;MP1	0.926251
MTB;CSV3611	Mycobacteriumtuberculosisvariantpinnipedii;ATCCBAA-688	0.926145
MTB;CSV3611	Mycobacteriumtuberculosisvariantpinnipedii;MP2	0.926103
MTB;CSV3611	Mycobacteriumtuberculosisvariantpinnipedii;MP1	0.92612
MTB;CSV9577	Mycobacteriumtuberculosisvariantpinnipedii;ATCCBAA-688	0.926612
MTB;CSV9577	Mycobacteriumtuberculosisvariantpinnipedii;MP2	0.920147
MTB;CSV9577	Mycobacteriumtuberculosisvariantpinnipedii;MP1	0.926029
MTB;LE13	Mycobacteriumtuberculosisvariantpinnipedii;ATCCBAA-688	0.926103
MTB;LE13	Mycobacteriumtuberculosisvariantpinnipedii;MP2	0.926907
MTB;LE13	Mycobacteriumtuberculosisvariantpinnipedii;MP1	0.926103
MTB;LE63	Mycobacteriumtuberculosisvariantpinnipedii;ATCCBAA-688	0.926251
MTB;LE63	Mycobacteriumtuberculosisvariantpinnipedii;MP2	0.926907
MTB;LE63	Mycobacteriumtuberculosisvariantpinnipedii;MP1	0.926251
MTB;LE76	Mycobacteriumtuberculosisvariantpinnipedii;ATCCBAA-688	0.926784
MTB;LE76	Mycobacteriumtuberculosisvariantpinnipedii;MP2	0.919165
MTB;LE76	Mycobacteriumtuberculosisvariantpinnipedii;MP1	0.926931
MTB;LE79	Mycobacteriumtuberculosisvariantpinnipedii;ATCCBAA-688	0.926251
MTB;LE79	Mycobacteriumtuberculosisvariantpinnipedii;MP2	0.929484
MTB;LE79	Mycobacteriumtuberculosisvariantpinnipedii;MP1	0.926784
MTB;LE103	Mycobacteriumtuberculosisvariantpinnipedii;ATCCBAA-688	0.926349
MTB;LE103	Mycobacteriumtuberculosisvariantpinnipedii;MP2	0.926489
MTB;LE103	Mycobacteriumtuberculosisvariantpinnipedii;MP1	0.926759
MTB;LE371	Mycobacteriumtuberculosisvariantpinnipedii;ATCCBAA-688	0.926816
MTB;LE371	Mycobacteriumtuberculosisvariantpinnipedii;MP2	0.926182
MTB;LE371	Mycobacteriumtuberculosisvariantpinnipedii;MP1	0.926125
MTB;LE410	Mycobacteriumtuberculosisvariantpinnipedii;ATCCBAA-688	0.926381
MTB;LE410	Mycobacteriumtuberculosisvariantpinnipedii;MP2	0.92688
MTB;LE410	Mycobacteriumtuberculosisvariantpinnipedii;MP1	0.926157
MTB;LN55	Mycobacteriumtuberculosisvariantpinnipedii;ATCCBAA-688	0.926501
MTB;LN55	Mycobacteriumtuberculosisvariantpinnipedii;MP2	0.9267
MTB;LN55	Mycobacteriumtuberculosisvariantpinnipedii;MP1	0.926749
MTB;LN317	Mycobacteriumtuberculosisvariantpinnipedii;ATCCBAA-688	0.926553
MTB;LN317	Mycobacteriumtuberculosisvariantpinnipedii;MP2	0.926504
MTB;LN317	Mycobacteriumtuberculosisvariantpinnipedii;MP1	0.926676
MTB;LN763	Mycobacteriumtuberculosisvariantpinnipedii;ATCCBAA-688	0.926823
MTB;LN763	Mycobacteriumtuberculosisvariantpinnipedii;MP2	0.926602
MTB;LN763	Mycobacteriumtuberculosisvariantpinnipedii;MP1	0.926528
MTB;LN2978	Mycobacteriumtuberculosisvariantpinnipedii;ATCCBAA-688	0.926143
MTB;LN2978	Mycobacteriumtuberculosisvariantpinnipedii;MP2	0.926872
MTB;LN2978	Mycobacteriumtuberculosisvariantpinnipedii;MP1	0.9267
MTB;LN3584	Mycobacteriumtuberculosisvariantpinnipedii;ATCCBAA-688	0.926602
MTB;LN3584	Mycobacteriumtuberculosisvariantpinnipedii;MP2	0.926627
MTB;LN3584	Mycobacteriumtuberculosisvariantpinnipedii;MP1	0.926118
MTB;LN3588	Mycobacteriumtuberculosisvariantpinnipedii;ATCCBAA-688	0.926405
MTB;LN3588	Mycobacteriumtuberculosisvariantpinnipedii;MP2	0.926676
MTB;LN3588	Mycobacteriumtuberculosisvariantpinnipedii;MP1	0.926405
MTB;LN3589	Mycobacteriumtuberculosisvariantpinnipedii;ATCCBAA-688	0.926381
MTB;LN3589	Mycobacteriumtuberculosisvariantpinnipedii;MP2	0.926332
MTB;LN3589	Mycobacteriumtuberculosisvariantpinnipedii;MP1	0.926528
MTB;LN3668	Mycobacteriumtuberculosisvariantpinnipedii;ATCCBAA-688	0.926627
MTB;LN3668	Mycobacteriumtuberculosisvariantpinnipedii;MP2	0.926764
MTB;LN3668	Mycobacteriumtuberculosisvariantpinnipedii;MP1	0.926543
MTB;LN3672	Mycobacteriumtuberculosisvariantpinnipedii;ATCCBAA-688	0.926717
MTB;LN3672	Mycobacteriumtuberculosisvariantpinnipedii;MP2	0.926865
MTB;LN3672	Mycobacteriumtuberculosisvariantpinnipedii;MP1	0.926791
MTB;LN3695	Mycobacteriumtuberculosisvariantpinnipedii;ATCCBAA-688	0.926904
MTB;LN3695	Mycobacteriumtuberculosisvariantpinnipedii;MP2	0.926052
MTB;LN3695	Mycobacteriumtuberculosisvariantpinnipedii;MP1	0.926791
MTB;LN1100	Mycobacteriumtuberculosisvariantpinnipedii;ATCCBAA-688	0.926791
MTB;LN1100	Mycobacteriumtuberculosisvariantpinnipedii;MP2	0.926914
MTB;LN1100	Mycobacteriumtuberculosisvariantpinnipedii;MP1	0.926152
MTB;LN1856	Mycobacteriumtuberculosisvariantpinnipedii;ATCCBAA-688	0.926767
MTB;LN1856	Mycobacteriumtuberculosisvariantpinnipedii;MP2	0.926717
MTB;LN1856	Mycobacteriumtuberculosisvariantpinnipedii;MP1	0.926767
MTB;LN2900	Mycobacteriumtuberculosisvariantpinnipedii;ATCCBAA-688	0.92657
MTB;LN2900	Mycobacteriumtuberculosisvariantpinnipedii;MP2	0.926865
MTB;LN2900	Mycobacteriumtuberculosisvariantpinnipedii;MP1	0.926889
MTB;MDRDM827	Mycobacteriumtuberculosisvariantpinnipedii;ATCCBAA-688	0.926767
MTB;MDRDM827	Mycobacteriumtuberculosisvariantpinnipedii;MP2	0.926889
MTB;MDRDM827	Mycobacteriumtuberculosisvariantpinnipedii;MP1	0.926961
MTB;MDRMA203	Mycobacteriumtuberculosisvariantpinnipedii;ATCCBAA-688	0.926265
MTB;MDRMA203	Mycobacteriumtuberculosisvariantpinnipedii;MP2	0.926428
MTB;MDRMA203	Mycobacteriumtuberculosisvariantpinnipedii;MP1	0.926545
MTB;MDRMA701	Mycobacteriumtuberculosisvariantpinnipedii;ATCCBAA-688	0.926111
MTB;MDRMA701	Mycobacteriumtuberculosisvariantpinnipedii;MP2	0.926029
MTB;MDRMA701	Mycobacteriumtuberculosisvariantpinnipedii;MP1	0.926563
MTB;MDRMA863	Mycobacteriumtuberculosisvariantpinnipedii;ATCCBAA-688	0.926865
MTB;MDRMA863	Mycobacteriumtuberculosisvariantpinnipedii;MP2	0.926595
MTB;MDRMA863	Mycobacteriumtuberculosisvariantpinnipedii;MP1	0.926108
MTB;MDRMA1565	Mycobacteriumtuberculosisvariantpinnipedii;ATCCBAA-688	0.926054
MTB;MDRMA1565	Mycobacteriumtuberculosisvariantpinnipedii;MP2	0.926496
MTB;MDRMA1565	Mycobacteriumtuberculosisvariantpinnipedii;MP1	0.926504
MTB;MDRMA2019	Mycobacteriumtuberculosisvariantpinnipedii;ATCCBAA-688	0.926256
MTB;MDRMA2019	Mycobacteriumtuberculosisvariantpinnipedii;MP2	0.926084
MTB;MDRMA2019	Mycobacteriumtuberculosisvariantpinnipedii;MP1	0.92617
MTB;MDRMA2082	Mycobacteriumtuberculosisvariantpinnipedii;ATCCBAA-688	0.926469
MTB;MDRMA2082	Mycobacteriumtuberculosisvariantpinnipedii;MP2	0.92601
MTB;MDRMA2082	Mycobacteriumtuberculosisvariantpinnipedii;MP1	0.926346
MTB;MDRMA2260	Mycobacteriumtuberculosisvariantpinnipedii;ATCCBAA-688	0.926904
MTB;MDRMA2260	Mycobacteriumtuberculosisvariantpinnipedii;MP2	0.926953
MTB;MDRMA2260	Mycobacteriumtuberculosisvariantpinnipedii;MP1	0.926297
MTB;MDRMA2441	Mycobacteriumtuberculosisvariantpinnipedii;ATCCBAA-688	0.926174
MTB;MDRMA2441	Mycobacteriumtuberculosisvariantpinnipedii;MP2	0.926248
MTB;MDRMA2441	Mycobacteriumtuberculosisvariantpinnipedii;MP1	0.926076
MTB;TBDM1506	Mycobacteriumtuberculosisvariantpinnipedii;ATCCBAA-688	0.926693
MTB;TBDM1506	Mycobacteriumtuberculosisvariantpinnipedii;MP2	0.926742
MTB;TBDM1506	Mycobacteriumtuberculosisvariantpinnipedii;MP1	0.926226
MTB;TBDM2189	Mycobacteriumtuberculosisvariantpinnipedii;ATCCBAA-688	0.926452
MTB;TBDM2189	Mycobacteriumtuberculosisvariantpinnipedii;MP2	0.926526
MTB;TBDM2189	Mycobacteriumtuberculosisvariantpinnipedii;MP1	0.926649
MTB;TBDM2444	Mycobacteriumtuberculosisvariantpinnipedii;ATCCBAA-688	0.926101
MTB;TBDM2444	Mycobacteriumtuberculosisvariantpinnipedii;MP2	0.926152
MTB;TBDM2444	Mycobacteriumtuberculosisvariantpinnipedii;MP1	0.926501
MTB;TBDM2487	Mycobacteriumtuberculosisvariantpinnipedii;ATCCBAA-688	0.926084
MTB;TBDM2487	Mycobacteriumtuberculosisvariantpinnipedii;MP2	0.926717
MTB;TBDM2487	Mycobacteriumtuberculosisvariantpinnipedii;MP1	0.926717
MTB;TBDM2489	Mycobacteriumtuberculosisvariantpinnipedii;ATCCBAA-688	0.926799
MTB;TBDM2489	Mycobacteriumtuberculosisvariantpinnipedii;MP2	0.926002
MTB;TBDM2489	Mycobacteriumtuberculosisvariantpinnipedii;MP1	0.926002
MTB;TBDM2699	Mycobacteriumtuberculosisvariantpinnipedii;ATCCBAA-688	0.926052
MTB;TBDM2699	Mycobacteriumtuberculosisvariantpinnipedii;MP2	0.926929
MTB;TBDM2699	Mycobacteriumtuberculosisvariantpinnipedii;MP1	0.926929
MTB;TBDM2717	Mycobacteriumtuberculosisvariantpinnipedii;ATCCBAA-688	0.926855
MTB;TBDM2717	Mycobacteriumtuberculosisvariantpinnipedii;MP2	0.926904
MTB;TBDM2717	Mycobacteriumtuberculosisvariantpinnipedii;MP1	0.926052
MTB;TBV4766	Mycobacteriumtuberculosisvariantpinnipedii;ATCCBAA-688	0.926002
MTB;TBV4766	Mycobacteriumtuberculosisvariantpinnipedii;MP2	0.926027
MTB;TBV4766	Mycobacteriumtuberculosisvariantpinnipedii;MP1	0.926396
MTB;TBV4768	Mycobacteriumtuberculosisvariantpinnipedii;ATCCBAA-688	0.926904
MTB;TBV4768	Mycobacteriumtuberculosisvariantpinnipedii;MP2	0.926027
MTB;TBV4768	Mycobacteriumtuberculosisvariantpinnipedii;MP1	0.926125
MTB;TBV4952	Mycobacteriumtuberculosisvariantpinnipedii;ATCCBAA-688	0.926076
MTB;TBV4952	Mycobacteriumtuberculosisvariantpinnipedii;MP2	0.926978
MTB;TBV4952	Mycobacteriumtuberculosisvariantpinnipedii;MP1	0.926708
MTB;GG-111-10	Mycobacteriumtuberculosisvariantpinnipedii;ATCCBAA-688	0.926929
MTB;GG-111-10	Mycobacteriumtuberculosisvariantpinnipedii;MP2	0.926052
MTB;GG-111-10	Mycobacteriumtuberculosisvariantpinnipedii;MP1	0.926806
MTB;GG-5-10	Mycobacteriumtuberculosisvariantpinnipedii;ATCCBAA-688	0.92688
MTB;GG-5-10	Mycobacteriumtuberculosisvariantpinnipedii;MP2	0.926929
MTB;GG-5-10	Mycobacteriumtuberculosisvariantpinnipedii;MP1	0.926953
MTB;GG-20-11	Mycobacteriumtuberculosisvariantpinnipedii;ATCCBAA-688	0.926027
MTB;GG-20-11	Mycobacteriumtuberculosisvariantpinnipedii;MP2	0.926806
MTB;GG-20-11	Mycobacteriumtuberculosisvariantpinnipedii;MP1	0.92688
MTB;GG-77-11	Mycobacteriumtuberculosisvariantpinnipedii;ATCCBAA-688	0.926273
MTB;GG-77-11	Mycobacteriumtuberculosisvariantpinnipedii;MP2	0.926978
MTB;GG-77-11	Mycobacteriumtuberculosisvariantpinnipedii;MP1	0.926658
MTB;GG-90-10	Mycobacteriumtuberculosisvariantpinnipedii;ATCCBAA-688	0.926079
MTB;GG-90-10	Mycobacteriumtuberculosisvariantpinnipedii;MP2	0.92612
MTB;GG-90-10	Mycobacteriumtuberculosisvariantpinnipedii;MP1	0.926612
MTB;GG-129-11	Mycobacteriumtuberculosisvariantpinnipedii;ATCCBAA-688	0.926907
MTB;GG-129-11	Mycobacteriumtuberculosisvariantpinnipedii;MP2	0.919165
MTB;GG-129-11	Mycobacteriumtuberculosisvariantpinnipedii;MP1	0.926931
MTB;GG-134-11	Mycobacteriumtuberculosisvariantpinnipedii;ATCCBAA-688	0.929484
MTB;GG-134-11	Mycobacteriumtuberculosisvariantpinnipedii;MP2	0.926784
MTB;GG-134-11	Mycobacteriumtuberculosisvariantpinnipedii;MP1	0.926661
MTB;GG-229-10	Mycobacteriumtuberculosisvariantpinnipedii;ATCCBAA-688	0.926324
MTB;GG-229-10	Mycobacteriumtuberculosisvariantpinnipedii;MP2	0.926489
MTB;GG-229-10	Mycobacteriumtuberculosisvariantpinnipedii;MP1	0.926366
MTB;GG-37-11	Mycobacteriumtuberculosisvariantpinnipedii;ATCCBAA-688	0.926464
MTB;GG-37-11	Mycobacteriumtuberculosisvariantpinnipedii;MP2	0.926816
MTB;GG-37-11	Mycobacteriumtuberculosisvariantpinnipedii;MP1	0.926759
MTB;GG-121-10	Mycobacteriumtuberculosisvariantpinnipedii;ATCCBAA-688	0.926882
MTB;GG-121-10	Mycobacteriumtuberculosisvariantpinnipedii;MP2	0.926324
MTB;GG-121-10	Mycobacteriumtuberculosisvariantpinnipedii;MP1	0.926644
MTB;GG-186-10	Mycobacteriumtuberculosisvariantpinnipedii;ATCCBAA-688	0.926423
MTB;GG-186-10	Mycobacteriumtuberculosisvariantpinnipedii;MP2	0.926373
MTB;GG-186-10	Mycobacteriumtuberculosisvariantpinnipedii;MP1	0.926921
MTB;GG-27-11	Mycobacteriumtuberculosisvariantpinnipedii;ATCCBAA-688	0.926823
MTB;GG-27-11	Mycobacteriumtuberculosisvariantpinnipedii;MP2	0.926381
MTB;GG-27-11	Mycobacteriumtuberculosisvariantpinnipedii;MP1	0.92683
MTB;GG-36-11	Mycobacteriumtuberculosisvariantpinnipedii;ATCCBAA-688	0.926774
MTB;GG-36-11	Mycobacteriumtuberculosisvariantpinnipedii;MP2	0.926079
MTB;GG-36-11	Mycobacteriumtuberculosisvariantpinnipedii;MP1	0.926799
MTB;GG-45-11	Mycobacteriumtuberculosisvariantpinnipedii;ATCCBAA-688	0.926241
MTB;GG-45-11	Mycobacteriumtuberculosisvariantpinnipedii;MP2	0.926627
MTB;GG-45-11	Mycobacteriumtuberculosisvariantpinnipedii;MP1	0.926103
MTB;GG-109-10	Mycobacteriumtuberculosisvariantpinnipedii;ATCCBAA-688	0.920885
MTB;GG-109-10	Mycobacteriumtuberculosisvariantpinnipedii;MP2	0.926978
MTB;GG-109-10	Mycobacteriumtuberculosisvariantpinnipedii;MP1	0.926528
MTB;GG-137-10	Mycobacteriumtuberculosisvariantpinnipedii;ATCCBAA-688	0.926953
MTB;GG-137-10	Mycobacteriumtuberculosisvariantpinnipedii;MP2	0.926585
MTB;GG-137-10	Mycobacteriumtuberculosisvariantpinnipedii;MP1	0.92683
MTB;RUS_B0	Mycobacteriumtuberculosisvariantpinnipedii;ATCCBAA-688	0.926125
MTB;RUS_B0	Mycobacteriumtuberculosisvariantpinnipedii;MP2	0.920885
MTB;RUS_B0	Mycobacteriumtuberculosisvariantpinnipedii;MP1	0.926349
MTB;TBMENG-03	Mycobacteriumtuberculosisvariantpinnipedii;ATCCBAA-688	0.926423
MTB;TBMENG-03	Mycobacteriumtuberculosisvariantpinnipedii;MP2	0.926251
MTB;TBMENG-03	Mycobacteriumtuberculosisvariantpinnipedii;MP1	0.926226
MTB;AUSMDU00018547	Mycobacteriumtuberculosisvariantpinnipedii;ATCCBAA-688	0.926349
MTB;AUSMDU00018547	Mycobacteriumtuberculosisvariantpinnipedii;MP2	0.92657
MTB;AUSMDU00018547	Mycobacteriumtuberculosisvariantpinnipedii;MP1	0.926275
MTB;CG23	Mycobacteriumtuberculosisvariantpinnipedii;ATCCBAA-688	0.926201
MTB;CG23	Mycobacteriumtuberculosisvariantpinnipedii;MP2	0.926889
MTB;CG23	Mycobacteriumtuberculosisvariantpinnipedii;MP1	0.926349
MTB;CG20	Mycobacteriumtuberculosisvariantpinnipedii;ATCCBAA-688	0.9263
MTB;CG20	Mycobacteriumtuberculosisvariantpinnipedii;MP2	0.9263
MTB;CG20	Mycobacteriumtuberculosisvariantpinnipedii;MP1	0.926619
MTB;CG21	Mycobacteriumtuberculosisvariantpinnipedii;ATCCBAA-688	0.926423
MTB;CG21	Mycobacteriumtuberculosisvariantpinnipedii;MP2	0.926275
MTB;CG21	Mycobacteriumtuberculosisvariantpinnipedii;MP1	0.926324
MTB;CG24	Mycobacteriumtuberculosisvariantpinnipedii;ATCCBAA-688	0.926816
MTB;CG24	Mycobacteriumtuberculosisvariantpinnipedii;MP2	0.926128
MTB;CG24	Mycobacteriumtuberculosisvariantpinnipedii;MP1	0.926177
MTB;H37Rv_CG	Mycobacteriumtuberculosisvariantpinnipedii;ATCCBAA-688	0.926349
MTB;H37Rv_CG	Mycobacteriumtuberculosisvariantpinnipedii;MP2	0.926349
MTB;H37Rv_CG	Mycobacteriumtuberculosisvariantpinnipedii;MP1	0.926079
MTB;I0003447-5	Mycobacteriumtuberculosisvariantpinnipedii;ATCCBAA-688	0.926128
MTB;I0003447-5	Mycobacteriumtuberculosisvariantpinnipedii;MP2	0.926103
MTB;I0003447-5	Mycobacteriumtuberculosisvariantpinnipedii;MP1	0.926251
MTB;mada_1-44	Mycobacteriumtuberculosisvariantpinnipedii;ATCCBAA-688	0.926251
MTB;mada_1-44	Mycobacteriumtuberculosisvariantpinnipedii;MP2	0.926511
MTB;mada_1-44	Mycobacteriumtuberculosisvariantpinnipedii;MP1	0.926241
MTB;mada_125	Mycobacteriumtuberculosisvariantpinnipedii;ATCCBAA-688	0.926489
MTB;mada_125	Mycobacteriumtuberculosisvariantpinnipedii;MP2	0.926538
MTB;mada_125	Mycobacteriumtuberculosisvariantpinnipedii;MP1	0.926489
MTB;mada_132	Mycobacteriumtuberculosisvariantpinnipedii;ATCCBAA-688	0.926553
MTB;mada_132	Mycobacteriumtuberculosisvariantpinnipedii;MP2	0.9267
MTB;mada_132	Mycobacteriumtuberculosisvariantpinnipedii;MP1	0.926538
MTB;EAI5	Mycobacteriumtuberculosisvariantpinnipedii;ATCCBAA-688	0.926514
MTB;EAI5	Mycobacteriumtuberculosisvariantpinnipedii;MP2	0.926587
MTB;EAI5	Mycobacteriumtuberculosisvariantpinnipedii;MP1	0.929238
MTB;EAI5-NITR206	Mycobacteriumtuberculosisvariantpinnipedii;ATCCBAA-688	0.926514
MTB;EAI5-NITR206	Mycobacteriumtuberculosisvariantpinnipedii;MP2	0.926391
MTB;EAI5-NITR206	Mycobacteriumtuberculosisvariantpinnipedii;MP1	0.926464
MTB;KZN1435	Mycobacteriumtuberculosisvariantpinnipedii;ATCCBAA-688	0.926292
MTB;KZN1435	Mycobacteriumtuberculosisvariantpinnipedii;MP2	0.926563
MTB;KZN1435	Mycobacteriumtuberculosisvariantpinnipedii;MP1	0.926587
MTB;KZN4207	Mycobacteriumtuberculosisvariantpinnipedii;ATCCBAA-688	0.926464
MTB;KZN4207	Mycobacteriumtuberculosisvariantpinnipedii;MP2	0.926563
MTB;KZN4207	Mycobacteriumtuberculosisvariantpinnipedii;MP1	0.926609
MTB;KZN605	Mycobacteriumtuberculosisvariantpinnipedii;ATCCBAA-688	0.926061
MTB;KZN605	Mycobacteriumtuberculosisvariantpinnipedii;MP2	0.926052
MTB;KZN605	Mycobacteriumtuberculosisvariantpinnipedii;MP1	0.926219
MTB;W-148	Mycobacteriumtuberculosisvariantpinnipedii;ATCCBAA-688	0.926784
MTB;W-148	Mycobacteriumtuberculosisvariantpinnipedii;MP2	0.928256
MTB;W-148	Mycobacteriumtuberculosisvariantpinnipedii;MP1	0.923096
MTB;Haarlem	Mycobacteriumtuberculosisvariantpinnipedii;ATCCBAA-688	0.926489
MTB;Haarlem	Mycobacteriumtuberculosisvariantpinnipedii;MP2	0.926538
MTB;Haarlem	Mycobacteriumtuberculosisvariantpinnipedii;MP1	0.926489
MAF;MAL010084	Dassiebacillus47;47	0.932233
MAF;MAL010084	Dassiebacillus48;48	0.932717
MAF;MAL010084	Dassiebacillus49;49	0.932914
MAF;MAL010084	Dassiebacillus50;50	0.932184
MAF;MAL020148	Dassiebacillus47;47	0.927273
MAF;MAL020148	Dassiebacillus48;48	0.93284
MAF;MAL020148	Dassiebacillus49;49	0.932012
MAF;MAL020148	Dassiebacillus50;50	0.932939
MAF;MAF01v1	Dassiebacillus47;47	0.932865
MAF;MAF01v1	Dassiebacillus48;48	0.932914
MAF;MAF01v1	Dassiebacillus49;49	0.93257
MAF;MAF01v1	Dassiebacillus50;50	0.932939
MAF;MAF65v1	Dassiebacillus47;47	0.932767
MAF;MAF65v1	Dassiebacillus48;48	0.932135
MAF;MAF65v1	Dassiebacillus49;49	0.932988
MAF;MAF65v1	Dassiebacillus50;50	0.932914
MAF;UT307	Dassiebacillus47;47	0.932889
MAF;UT307	Dassiebacillus48;48	0.93257
MAF;UT307	Dassiebacillus49;49	0.932037
MAF;UT307	Dassiebacillus50;50	0.932914
MAF;ATCC25420	Dassiebacillus47;47	0.93284
MAF;ATCC25420	Dassiebacillus48;48	0.932381
MAF;ATCC25420	Dassiebacillus49;49	0.932791
MAF;ATCC25420	Dassiebacillus50;50	0.932742
MAF;M008470	Dassiebacillus47;47	0.932914
MAF;M008470	Dassiebacillus48;48	0.930713
MAF;M008470	Dassiebacillus49;49	0.93284
MAF;M008470	Dassiebacillus50;50	0.932143
MAF;NLA000017458	Dassiebacillus47;47	0.932602
MAF;NLA000017458	Dassiebacillus48;48	0.932187
MAF;NLA000017458	Dassiebacillus49;49	0.920147
MAF;NLA000017458	Dassiebacillus50;50	0.932553
MAF;GM041182	Dassiebacillus47;47	0.932577
MAF;GM041182	Dassiebacillus48;48	0.932504
MAF;GM041182	Dassiebacillus49;49	0.932184
MAF;GM041182	Dassiebacillus50;50	0.932381
MAF;K85	Dassiebacillus47;47	0.9327
MAF;K85	Dassiebacillus48;48	0.932432
MAF;K85	Dassiebacillus49;49	0.932307
MAF;K85	Dassiebacillus50;50	0.932381
MAF;MAL010070	Dassiebacillus47;47	0.932307
MAF;MAL010070	Dassiebacillus48;48	0.932209
MAF;MAL010070	Dassiebacillus49;49	0.932332
MAF;MAL010070	Dassiebacillus50;50	0.932037
MAF;MAL010071	Dassiebacillus47;47	0.932356
MAF;MAL010071	Dassiebacillus48;48	0.932135
MAF;MAL010071	Dassiebacillus49;49	0.932553
MAF;MAL010071	Dassiebacillus50;50	0.932356
MAF;MAL010074	Dassiebacillus47;47	0.932307
MAF;MAL010074	Dassiebacillus48;48	0.932307
MAF;MAL010074	Dassiebacillus49;49	0.932012
MAF;MAL010074	Dassiebacillus50;50	0.932717
MAF;MAL010081	Dassiebacillus47;47	0.932865
MAF;MAL010081	Dassiebacillus48;48	0.932946
MAF;MAL010081	Dassiebacillus49;49	0.932528
MAF;MAL010081	Dassiebacillus50;50	0.932676
MAF;MAL010099	Dassiebacillus47;47	0.932799
MAF;MAL010099	Dassiebacillus48;48	0.932332
MAF;MAL010099	Dassiebacillus49;49	0.932595
MAF;MAL010099	Dassiebacillus50;50	0.932388
MAF;MAL010100	Dassiebacillus47;47	0.932799
MAF;MAL010100	Dassiebacillus48;48	0.934644
MAF;MAL010100	Dassiebacillus49;49	0.923342
MAF;MAL010100	Dassiebacillus50;50	0.932799
MAF;MAL010102	Dassiebacillus47;47	0.932774
MAF;MAL010102	Dassiebacillus48;48	0.9327
MAF;MAL010102	Dassiebacillus49;49	0.932356
MAF;MAL010102	Dassiebacillus50;50	0.932602
MAF;MAL010111	Dassiebacillus47;47	0.932897
MAF;MAL010111	Dassiebacillus48;48	0.933661
MAF;MAL010111	Dassiebacillus49;49	0.932528
MAF;MAL010111	Dassiebacillus50;50	0.932725
MAF;MAL010112	Dassiebacillus47;47	0.932627
MAF;MAL010112	Dassiebacillus48;48	0.932553
MAF;MAL010112	Dassiebacillus49;49	0.932651
MAF;MAL010112	Dassiebacillus50;50	0.932258
MAF;MAL010118	Dassiebacillus47;47	0.9327
MAF;MAL010118	Dassiebacillus48;48	0.932791
MAF;MAL010118	Dassiebacillus49;49	0.936609
MAF;MAL010118	Dassiebacillus50;50	0.93284
MAF;MAL010120	Dassiebacillus47;47	0.932398
MAF;MAL010120	Dassiebacillus48;48	0.932823
MAF;MAL010120	Dassiebacillus49;49	0.932332
MAF;MAL010120	Dassiebacillus50;50	0.93243
MAF;MAL010123	Dassiebacillus47;47	0.932749
MAF;MAL010123	Dassiebacillus48;48	0.932307
MAF;MAL010123	Dassiebacillus49;49	0.932504
MAF;MAL010123	Dassiebacillus50;50	0.932602
MAF;MAL010128	Dassiebacillus47;47	0.932209
MAF;MAL010128	Dassiebacillus48;48	0.932398
MAF;MAL010128	Dassiebacillus49;49	0.932192
MAF;MAL010128	Dassiebacillus50;50	0.932651
MAF;MAL010129	Dassiebacillus47;47	0.932924
MAF;MAL010129	Dassiebacillus48;48	0.921376
MAF;MAL010129	Dassiebacillus49;49	0.932577
MAF;MAL010129	Dassiebacillus50;50	0.932627
MAF;MAL010131	Dassiebacillus47;47	0.932528
MAF;MAL010131	Dassiebacillus48;48	0.932184
MAF;MAL010131	Dassiebacillus49;49	0.932405
MAF;MAL010131	Dassiebacillus50;50	0.932725
MAF;MAL010137	Dassiebacillus47;47	0.931941
MAF;MAL010137	Dassiebacillus48;48	0.932405
MAF;MAL010137	Dassiebacillus49;49	0.932602
MAF;MAL010137	Dassiebacillus50;50	0.932717
MAF;MAL020107	Dassiebacillus47;47	0.93284
MAF;MAL020107	Dassiebacillus48;48	0.932012
MAF;MAL020107	Dassiebacillus49;49	0.932939
MAF;MAL020107	Dassiebacillus50;50	0.932865
MAF;MAL020135	Dassiebacillus47;47	0.932914
MAF;MAL020135	Dassiebacillus48;48	0.93257
MAF;MAL020135	Dassiebacillus49;49	0.932939
MAF;MAL020135	Dassiebacillus50;50	0.932767
MAF;MAL020136	Dassiebacillus47;47	0.932135
MAF;MAL020136	Dassiebacillus48;48	0.932988
MAF;MAL020136	Dassiebacillus49;49	0.932914
MAF;MAL020136	Dassiebacillus50;50	0.932889
MAF;MAL020173	Dassiebacillus47;47	0.93257
MAF;MAL020173	Dassiebacillus48;48	0.932037
MAF;MAL020173	Dassiebacillus49;49	0.932914
MAF;MAL020173	Dassiebacillus50;50	0.93284
MAF;MAL020176	Dassiebacillus47;47	0.932381
MAF;MAL020176	Dassiebacillus48;48	0.932791
MAF;MAL020176	Dassiebacillus49;49	0.932742
MAF;MAL020176	Dassiebacillus50;50	0.932914
MAF;MAL020185	Dassiebacillus47;47	0.930713
MAF;MAL020185	Dassiebacillus48;48	0.93284
MAF;MAL020185	Dassiebacillus49;49	0.932143
MAF;MAL020185	Dassiebacillus50;50	0.932602
MAF;MAL020193	Dassiebacillus47;47	0.932187
MAF;MAL020193	Dassiebacillus48;48	0.920147
MAF;MAL020193	Dassiebacillus49;49	0.932553
MAF;MAL020193	Dassiebacillus50;50	0.932577
MAF;MAL010084	Mycobacteriumtuberculosisvariantcaprae;MB2	0.91556
MAF;MAL010084	Mycobacteriumtuberculosisvariantcaprae;Allgaeu	0.915985
MAF;MAL010084	Mycobacteriumtuberculosisvariantcaprae;ATCCBAA-824	0.915273
MAF;MAL010084	Mycobacteriumtuberculosisvariantcaprae;NLA000201913	0.915381
MAF;MAL020148	Mycobacteriumtuberculosisvariantcaprae;MB2	0.915455
MAF;MAL020148	Mycobacteriumtuberculosisvariantcaprae;Allgaeu	0.915455
MAF;MAL020148	Mycobacteriumtuberculosisvariantcaprae;ATCCBAA-824	0.915143
MAF;MAL020148	Mycobacteriumtuberculosisvariantcaprae;NLA000201913	0.91529
MAF;MAF01v1	Mycobacteriumtuberculosisvariantcaprae;MB2	0.915216
MAF;MAF01v1	Mycobacteriumtuberculosisvariantcaprae;Allgaeu	0.91555
MAF;MAF01v1	Mycobacteriumtuberculosisvariantcaprae;ATCCBAA-824	0.915862
MAF;MAF01v1	Mycobacteriumtuberculosisvariantcaprae;NLA000201913	0.915403
MAF;MAF65v1	Mycobacteriumtuberculosisvariantcaprae;MB2	0.915813
MAF;MAF65v1	Mycobacteriumtuberculosisvariantcaprae;Allgaeu	0.915838
MAF;MAF65v1	Mycobacteriumtuberculosisvariantcaprae;ATCCBAA-824	0.915862
MAF;MAF65v1	Mycobacteriumtuberculosisvariantcaprae;NLA000201913	0.915071
MAF;UT307	Mycobacteriumtuberculosisvariantcaprae;MB2	0.915283
MAF;UT307	Mycobacteriumtuberculosisvariantcaprae;Allgaeu	0.915283
MAF;UT307	Mycobacteriumtuberculosisvariantcaprae;ATCCBAA-824	0.910811
MAF;UT307	Mycobacteriumtuberculosisvariantcaprae;NLA000201913	0.915292
MAF;ATCC25420	Mycobacteriumtuberculosisvariantcaprae;MB2	0.909582
MAF;ATCC25420	Mycobacteriumtuberculosisvariantcaprae;Allgaeu	0.915177
MAF;ATCC25420	Mycobacteriumtuberculosisvariantcaprae;ATCCBAA-824	0.91584
MAF;ATCC25420	Mycobacteriumtuberculosisvariantcaprae;NLA000201913	0.915767
MAF;M008470	Mycobacteriumtuberculosisvariantcaprae;MB2	0.915725
MAF;M008470	Mycobacteriumtuberculosisvariantcaprae;Allgaeu	0.915676
MAF;M008470	Mycobacteriumtuberculosisvariantcaprae;ATCCBAA-824	0.915651
MAF;M008470	Mycobacteriumtuberculosisvariantcaprae;NLA000201913	0.915332
MAF;NLA000017458	Mycobacteriumtuberculosisvariantcaprae;MB2	0.915268
MAF;NLA000017458	Mycobacteriumtuberculosisvariantcaprae;Allgaeu	0.915378
MAF;NLA000017458	Mycobacteriumtuberculosisvariantcaprae;ATCCBAA-824	0.915307
MAF;NLA000017458	Mycobacteriumtuberculosisvariantcaprae;NLA000201913	0.915929
MAF;GM041182	Mycobacteriumtuberculosisvariantcaprae;MB2	0.915364
MAF;GM041182	Mycobacteriumtuberculosisvariantcaprae;Allgaeu	0.915145
MAF;GM041182	Mycobacteriumtuberculosisvariantcaprae;ATCCBAA-824	0.915971
[truncated: 14,631 more rows]
